# Supplementary material for: Stability of local secondary structure determines selectivity of viral RNA chaperones
Source: Nucleic Acids Res. 2018 May 18;46(15):7924–37. doi: 10.1093/nar/gky394 (PMC6125681; doi:10.1093/nar/gky394)
Supplement: Supplementary Data [file gky394_supplemental_files.zip]

Archive with 3 entries (3 files):
- Apo2.out
- RNP_20A.out
- SI_24.04.2018.pdf
