# Supplementary material for: Stability of local secondary structure determines selectivity of viral RNA chaperones
Source: Nucleic Acids Res. 2018 May 18;46(15):7924–37. doi: 10.1093/nar/gky394 (PMC6125681; doi:10.1093/nar/gky394)
Supplement: Supplementary Data [file gky394_supplemental_files.zip › Apo2.out]

           ####      G N O M              Version 5.0 (r9684)      ####
                                               Mon Apr  2 10:37:22 2018

           ####      Configuration                                 ####

    System Type:                   arbitrary monodisperse (job = 0)
    Minimum characteristic size:         0.0000
    Maximum characteristic size:       231.0000
    rad56:                               0.0000
    Force 0.0 at r = rmin:                  yes
    Force 0.0 at r = rmax:                  yes
    Initial alpha:                       0.0000
    Initial random seed:    7555210209747993624
    Points in real space:                   256

    Input  1:                      /Users/cysu_desu/Desktop/Apo2.dat
    First data point used:                   20
    Last data point used:                  1100
    Scaling coefficient:             0.1000E+01
    Experimental setup:            point collimation


           ####      Results                                       ####

    Parameter    DISCRP  OSCILL  STABIL  SYSDEV  POSITV  VALCEN  SMOOTH
    Weight        1.000   3.000   3.000   3.000   1.000   1.000   1.000
    Sigma         0.300   0.600   0.120   0.120   0.120   0.120   0.600
    Ideal         0.700   1.100   0.000   1.000   1.000   0.950   0.000
    Current       0.592   1.734   0.012   0.970   1.000   0.778   0.165
               --------------------------------------------------------
    Estimate      0.877   0.327   0.990   1.000   1.000   0.129   0.927

    Angular range:                       0.0079 to       0.2461
    Reciprocal space Rg:             0.5641E+02
    Reciprocal space I(0):           0.3215E+00

    Real space range:                    0.0000 to     231.0000
    Real space Rg:                   0.5656E+02 +-   0.3645E+00
    Real space I(0):                 0.3215E+00 +-   0.1069E-02

    Highest ALPHA (theor):           0.7080E+05
    Current ALPHA:                   0.4442E+02

    Total Estimate:                      0.7603 (a GOOD solution)


           ####      Experimental Data and Fit                     ####

      S          J EXP       ERROR       J REG       I REG

   0.000000E+00                                                0.321510E+00
   0.281788E-03                                                0.321481E+00
   0.563576E-03                                                0.321400E+00
   0.845364E-03                                                0.321264E+00
   0.112715E-02                                                0.321073E+00
   0.140894E-02                                                0.320829E+00
   0.169073E-02                                                0.320530E+00
   0.197252E-02                                                0.320178E+00
   0.225430E-02                                                0.319772E+00
   0.253609E-02                                                0.319312E+00
   0.281788E-02                                                0.318800E+00
   0.309967E-02                                                0.318234E+00
   0.338146E-02                                                0.317617E+00
   0.366324E-02                                                0.316947E+00
   0.394503E-02                                                0.316225E+00
   0.422682E-02                                                0.315452E+00
   0.450861E-02                                                0.314629E+00
   0.479040E-02                                                0.313755E+00
   0.507219E-02                                                0.312831E+00
   0.535397E-02                                                0.311858E+00
   0.563576E-02                                                0.310837E+00
   0.591755E-02                                                0.309767E+00
   0.619934E-02                                                0.308650E+00
   0.648113E-02                                                0.307486E+00
   0.676291E-02                                                0.306277E+00
   0.704470E-02                                                0.305021E+00
   0.732649E-02                                                0.303722E+00
   0.760828E-02                                                0.302378E+00
   0.789007E-02   0.298333E+00   0.428696E-02   0.300991E+00   0.300991E+00
   0.811060E-02   0.300708E+00   0.418248E-02   0.299876E+00   0.299876E+00
   0.833113E-02   0.301615E+00   0.409460E-02   0.298736E+00   0.298736E+00
   0.855166E-02   0.300114E+00   0.389611E-02   0.297570E+00   0.297570E+00
   0.877219E-02   0.298300E+00   0.380184E-02   0.296380E+00   0.296380E+00
   0.899272E-02   0.295455E+00   0.375975E-02   0.295165E+00   0.295165E+00
   0.921325E-02   0.291865E+00   0.360321E-02   0.293926E+00   0.293926E+00
   0.943378E-02   0.294537E+00   0.373826E-02   0.292664E+00   0.292664E+00
   0.965431E-02   0.291794E+00   0.352791E-02   0.291379E+00   0.291379E+00
   0.987483E-02   0.289150E+00   0.338837E-02   0.290071E+00   0.290071E+00
   0.100954E-01   0.289490E+00   0.340271E-02   0.288741E+00   0.288741E+00
   0.103159E-01   0.286555E+00   0.337072E-02   0.287389E+00   0.287389E+00
   0.105364E-01   0.289168E+00   0.328650E-02   0.286016E+00   0.286016E+00
   0.107569E-01   0.279123E+00   0.321190E-02   0.284622E+00   0.284622E+00
   0.109775E-01   0.283718E+00   0.319358E-02   0.283208E+00   0.283208E+00
   0.111980E-01   0.281695E+00   0.308150E-02   0.281773E+00   0.281773E+00
   0.114185E-01   0.276761E+00   0.308272E-02   0.280319E+00   0.280319E+00
   0.116391E-01   0.279906E+00   0.297140E-02   0.278847E+00   0.278847E+00
   0.118596E-01   0.277821E+00   0.303617E-02   0.277355E+00   0.277355E+00
   0.120801E-01   0.275092E+00   0.288788E-02   0.275846E+00   0.275846E+00
   0.123007E-01   0.272456E+00   0.292310E-02   0.274319E+00   0.274319E+00
   0.125212E-01   0.273251E+00   0.288101E-02   0.272775E+00   0.272775E+00
   0.127417E-01   0.267663E+00   0.279964E-02   0.271214E+00   0.271214E+00
   0.129622E-01   0.269059E+00   0.273476E-02   0.269637E+00   0.269637E+00
   0.131828E-01   0.269513E+00   0.276720E-02   0.268044E+00   0.268044E+00
   0.134033E-01   0.269572E+00   0.265783E-02   0.266436E+00   0.266436E+00
   0.136238E-01   0.258771E+00   0.273335E-02   0.264813E+00   0.264813E+00
   0.138444E-01   0.259463E+00   0.264687E-02   0.263176E+00   0.263176E+00
   0.140649E-01   0.260346E+00   0.256919E-02   0.261526E+00   0.261526E+00
   0.142854E-01   0.260665E+00   0.258472E-02   0.259862E+00   0.259862E+00
   0.145060E-01   0.256074E+00   0.250888E-02   0.258185E+00   0.258185E+00
   0.147265E-01   0.257352E+00   0.254015E-02   0.256497E+00   0.256497E+00
   0.149470E-01   0.255446E+00   0.256955E-02   0.254796E+00   0.254796E+00
   0.151676E-01   0.251059E+00   0.244438E-02   0.253084E+00   0.253084E+00
   0.153881E-01   0.252842E+00   0.239569E-02   0.251361E+00   0.251361E+00
   0.156086E-01   0.252139E+00   0.242857E-02   0.249628E+00   0.249628E+00
   0.158291E-01   0.247087E+00   0.230517E-02   0.247885E+00   0.247885E+00
   0.160497E-01   0.247042E+00   0.238953E-02   0.246132E+00   0.246132E+00
   0.162702E-01   0.243179E+00   0.236244E-02   0.244371E+00   0.244371E+00
   0.164907E-01   0.245074E+00   0.231281E-02   0.242601E+00   0.242601E+00
   0.167113E-01   0.241191E+00   0.227383E-02   0.240823E+00   0.240823E+00
   0.169318E-01   0.240497E+00   0.224444E-02   0.239038E+00   0.239038E+00
   0.171523E-01   0.234235E+00   0.218598E-02   0.237246E+00   0.237246E+00
   0.173728E-01   0.235771E+00   0.223253E-02   0.235447E+00   0.235447E+00
   0.175934E-01   0.232582E+00   0.222382E-02   0.233642E+00   0.233642E+00
   0.178139E-01   0.228397E+00   0.213904E-02   0.231831E+00   0.231831E+00
   0.180344E-01   0.229649E+00   0.212369E-02   0.230015E+00   0.230015E+00
   0.182550E-01   0.227431E+00   0.208392E-02   0.228194E+00   0.228194E+00
   0.184755E-01   0.232081E+00   0.210725E-02   0.226369E+00   0.226369E+00
   0.186960E-01   0.224391E+00   0.211689E-02   0.224540E+00   0.224540E+00
   0.189166E-01   0.220233E+00   0.204914E-02   0.222708E+00   0.222708E+00
   0.191371E-01   0.218381E+00   0.203370E-02   0.220872E+00   0.220872E+00
   0.193576E-01   0.220674E+00   0.199941E-02   0.219034E+00   0.219034E+00
   0.195781E-01   0.218614E+00   0.198584E-02   0.217194E+00   0.217194E+00
   0.197987E-01   0.215963E+00   0.201022E-02   0.215352E+00   0.215352E+00
   0.200192E-01   0.216129E+00   0.199204E-02   0.213509E+00   0.213509E+00
   0.202397E-01   0.212867E+00   0.193832E-02   0.211664E+00   0.211664E+00
   0.204603E-01   0.210363E+00   0.195013E-02   0.209819E+00   0.209819E+00
   0.206808E-01   0.207780E+00   0.185983E-02   0.207974E+00   0.207974E+00
   0.209013E-01   0.206793E+00   0.188777E-02   0.206129E+00   0.206129E+00
   0.211219E-01   0.204388E+00   0.188777E-02   0.204285E+00   0.204285E+00
   0.213424E-01   0.200645E+00   0.184304E-02   0.202442E+00   0.202442E+00
   0.215629E-01   0.197422E+00   0.182785E-02   0.200600E+00   0.200600E+00
   0.217834E-01   0.198445E+00   0.183700E-02   0.198759E+00   0.198759E+00
   0.220040E-01   0.199273E+00   0.178303E-02   0.196921E+00   0.196921E+00
   0.222245E-01   0.196088E+00   0.178866E-02   0.195085E+00   0.195085E+00
   0.224450E-01   0.195099E+00   0.178448E-02   0.193252E+00   0.193252E+00
   0.226656E-01   0.192884E+00   0.174329E-02   0.191422E+00   0.191422E+00
   0.228861E-01   0.192326E+00   0.174483E-02   0.189596E+00   0.189596E+00
   0.231066E-01   0.189526E+00   0.173554E-02   0.187773E+00   0.187773E+00
   0.233272E-01   0.189866E+00   0.170164E-02   0.185954E+00   0.185954E+00
   0.235477E-01   0.188818E+00   0.172250E-02   0.184140E+00   0.184140E+00
   0.237682E-01   0.184447E+00   0.165521E-02   0.182330E+00   0.182330E+00
   0.239887E-01   0.183842E+00   0.167091E-02   0.180525E+00   0.180525E+00
   0.242093E-01   0.175469E+00   0.162479E-02   0.178726E+00   0.178726E+00
   0.244298E-01   0.176328E+00   0.163429E-02   0.176932E+00   0.176932E+00
   0.246503E-01   0.176721E+00   0.162865E-02   0.175144E+00   0.175144E+00
   0.248709E-01   0.174713E+00   0.162750E-02   0.173362E+00   0.173362E+00
   0.250914E-01   0.172102E+00   0.156920E-02   0.171587E+00   0.171587E+00
   0.253119E-01   0.171484E+00   0.159377E-02   0.169817E+00   0.169817E+00
   0.255325E-01   0.167817E+00   0.154652E-02   0.168055E+00   0.168055E+00
   0.257530E-01   0.168356E+00   0.157642E-02   0.166300E+00   0.166300E+00
   0.259735E-01   0.165955E+00   0.155142E-02   0.164553E+00   0.164553E+00
   0.261940E-01   0.162447E+00   0.151229E-02   0.162812E+00   0.162812E+00
   0.264146E-01   0.162358E+00   0.151613E-02   0.161080E+00   0.161080E+00
   0.266351E-01   0.160909E+00   0.149920E-02   0.159356E+00   0.159356E+00
   0.268556E-01   0.157563E+00   0.148284E-02   0.157640E+00   0.157640E+00
   0.270762E-01   0.156783E+00   0.150181E-02   0.155933E+00   0.155933E+00
   0.272967E-01   0.152916E+00   0.146639E-02   0.154234E+00   0.154234E+00
   0.275172E-01   0.155406E+00   0.143683E-02   0.152544E+00   0.152544E+00
   0.277377E-01   0.150689E+00   0.143662E-02   0.150863E+00   0.150863E+00
   0.279583E-01   0.148759E+00   0.141671E-02   0.149191E+00   0.149191E+00
   0.281788E-01   0.148748E+00   0.142310E-02   0.147528E+00   0.147528E+00
   0.283993E-01   0.147115E+00   0.143255E-02   0.145875E+00   0.145875E+00
   0.286199E-01   0.143219E+00   0.136921E-02   0.144232E+00   0.144232E+00
   0.288404E-01   0.144725E+00   0.139883E-02   0.142599E+00   0.142599E+00
   0.290609E-01   0.142586E+00   0.136138E-02   0.140975E+00   0.140975E+00
   0.292815E-01   0.140360E+00   0.135092E-02   0.139362E+00   0.139362E+00
   0.295020E-01   0.137159E+00   0.134494E-02   0.137759E+00   0.137759E+00
   0.297225E-01   0.136152E+00   0.136223E-02   0.136166E+00   0.136166E+00
   0.299430E-01   0.138163E+00   0.131740E-02   0.134584E+00   0.134584E+00
   0.301636E-01   0.132795E+00   0.130369E-02   0.133013E+00   0.133013E+00
   0.303841E-01   0.132697E+00   0.130279E-02   0.131452E+00   0.131452E+00
   0.306046E-01   0.132449E+00   0.129496E-02   0.129903E+00   0.129903E+00
   0.308252E-01   0.128489E+00   0.129179E-02   0.128364E+00   0.128364E+00
   0.310457E-01   0.128835E+00   0.128666E-02   0.126836E+00   0.126836E+00
   0.312662E-01   0.127653E+00   0.126493E-02   0.125319E+00   0.125319E+00
   0.314868E-01   0.126775E+00   0.124953E-02   0.123814E+00   0.123814E+00
   0.317073E-01   0.123964E+00   0.124694E-02   0.122320E+00   0.122320E+00
   0.319278E-01   0.122982E+00   0.124080E-02   0.120837E+00   0.120837E+00
   0.321483E-01   0.120755E+00   0.123367E-02   0.119366E+00   0.119366E+00
   0.323689E-01   0.118771E+00   0.121534E-02   0.117907E+00   0.117907E+00
   0.325894E-01   0.114641E+00   0.120195E-02   0.116459E+00   0.116459E+00
   0.328099E-01   0.115622E+00   0.118895E-02   0.115022E+00   0.115022E+00
   0.330305E-01   0.114153E+00   0.118869E-02   0.113598E+00   0.113598E+00
   0.332510E-01   0.113618E+00   0.118609E-02   0.112185E+00   0.112185E+00
   0.334715E-01   0.110401E+00   0.116066E-02   0.110784E+00   0.110784E+00
   0.336921E-01   0.110448E+00   0.117436E-02   0.109395E+00   0.109395E+00
   0.339126E-01   0.109486E+00   0.115851E-02   0.108017E+00   0.108017E+00
   0.341331E-01   0.107941E+00   0.114108E-02   0.106652E+00   0.106652E+00
   0.343536E-01   0.106639E+00   0.113048E-02   0.105298E+00   0.105298E+00
   0.345742E-01   0.108120E+00   0.112944E-02   0.103957E+00   0.103957E+00
   0.347947E-01   0.105136E+00   0.113020E-02   0.102627E+00   0.102627E+00
   0.350152E-01   0.100507E+00   0.110121E-02   0.101310E+00   0.101310E+00
   0.352358E-01   0.100575E+00   0.109748E-02   0.100004E+00   0.100004E+00
   0.354563E-01   0.993218E-01   0.109034E-02   0.987107E-01   0.987107E-01
   0.356768E-01   0.978583E-01   0.107983E-02   0.974292E-01   0.974292E-01
   0.358974E-01   0.961880E-01   0.106484E-02   0.961597E-01   0.961597E-01
   0.361179E-01   0.942954E-01   0.105998E-02   0.949023E-01   0.949023E-01
   0.363384E-01   0.931392E-01   0.105394E-02   0.936569E-01   0.936569E-01
   0.365589E-01   0.925316E-01   0.106312E-02   0.924235E-01   0.924235E-01
   0.367795E-01   0.924235E-01   0.104615E-02   0.912021E-01   0.912021E-01
   0.370000E-01   0.915459E-01   0.104109E-02   0.899928E-01   0.899928E-01
   0.372205E-01   0.885346E-01   0.102921E-02   0.887954E-01   0.887954E-01
   0.374411E-01   0.881908E-01   0.100804E-02   0.876100E-01   0.876100E-01
   0.376616E-01   0.881788E-01   0.101475E-02   0.864364E-01   0.864364E-01
   0.378821E-01   0.849640E-01   0.100734E-02   0.852749E-01   0.852749E-01
   0.381027E-01   0.861782E-01   0.100163E-02   0.841253E-01   0.841253E-01
   0.383232E-01   0.833310E-01   0.980662E-03   0.829875E-01   0.829875E-01
   0.385437E-01   0.820470E-01   0.995220E-03   0.818616E-01   0.818616E-01
   0.387642E-01   0.811145E-01   0.972297E-03   0.807474E-01   0.807474E-01
   0.389848E-01   0.814147E-01   0.975568E-03   0.796451E-01   0.796451E-01
   0.392053E-01   0.800775E-01   0.968133E-03   0.785544E-01   0.785544E-01
   0.394258E-01   0.785875E-01   0.960009E-03   0.774755E-01   0.774755E-01
   0.396464E-01   0.773994E-01   0.941679E-03   0.764082E-01   0.764082E-01
   0.398669E-01   0.755272E-01   0.940585E-03   0.753526E-01   0.753526E-01
   0.400874E-01   0.758380E-01   0.936674E-03   0.743085E-01   0.743085E-01
   0.403080E-01   0.740475E-01   0.929431E-03   0.732759E-01   0.732759E-01
   0.405285E-01   0.721132E-01   0.941803E-03   0.722548E-01   0.722548E-01
   0.407490E-01   0.714990E-01   0.910448E-03   0.712452E-01   0.712452E-01
   0.409695E-01   0.712094E-01   0.912150E-03   0.702469E-01   0.702469E-01
   0.411901E-01   0.690128E-01   0.893197E-03   0.692599E-01   0.692599E-01
   0.414106E-01   0.695706E-01   0.894066E-03   0.682843E-01   0.682843E-01
   0.416311E-01   0.663687E-01   0.894190E-03   0.673198E-01   0.673198E-01
   0.418517E-01   0.673988E-01   0.892702E-03   0.663665E-01   0.663665E-01
   0.420722E-01   0.658303E-01   0.873287E-03   0.654243E-01   0.654243E-01
   0.422927E-01   0.651076E-01   0.873759E-03   0.644931E-01   0.644931E-01
   0.425132E-01   0.656224E-01   0.862246E-03   0.635730E-01   0.635730E-01
   0.427338E-01   0.616180E-01   0.856779E-03   0.626637E-01   0.626637E-01
   0.429543E-01   0.617061E-01   0.853488E-03   0.617653E-01   0.617653E-01
   0.431748E-01   0.613543E-01   0.860621E-03   0.608777E-01   0.608777E-01
   0.433954E-01   0.603789E-01   0.846568E-03   0.600008E-01   0.600008E-01
   0.436159E-01   0.591328E-01   0.832868E-03   0.591346E-01   0.591346E-01
   0.438364E-01   0.589521E-01   0.821164E-03   0.582790E-01   0.582790E-01
   0.440569E-01   0.577140E-01   0.829831E-03   0.574339E-01   0.574339E-01
   0.442775E-01   0.569462E-01   0.820282E-03   0.565992E-01   0.565992E-01
   0.444980E-01   0.563755E-01   0.819626E-03   0.557750E-01   0.557750E-01
   0.447185E-01   0.537916E-01   0.804185E-03   0.549611E-01   0.549611E-01
   0.449391E-01   0.531703E-01   0.790244E-03   0.541574E-01   0.541574E-01
   0.451596E-01   0.535533E-01   0.801014E-03   0.533639E-01   0.533639E-01
   0.453801E-01   0.526880E-01   0.788672E-03   0.525805E-01   0.525805E-01
   0.456007E-01   0.521523E-01   0.791277E-03   0.518072E-01   0.518072E-01
   0.458212E-01   0.491818E-01   0.786392E-03   0.510438E-01   0.510438E-01
   0.460417E-01   0.505167E-01   0.784662E-03   0.502903E-01   0.502903E-01
   0.462622E-01   0.490860E-01   0.773014E-03   0.495466E-01   0.495466E-01
   0.464828E-01   0.493075E-01   0.770656E-03   0.488126E-01   0.488126E-01
   0.467033E-01   0.488681E-01   0.767351E-03   0.480883E-01   0.480883E-01
   0.469238E-01   0.482756E-01   0.761822E-03   0.473736E-01   0.473736E-01
   0.471444E-01   0.466990E-01   0.753975E-03   0.466683E-01   0.466683E-01
   0.473649E-01   0.462692E-01   0.754769E-03   0.459725E-01   0.459725E-01
   0.475854E-01   0.451631E-01   0.747103E-03   0.452861E-01   0.452861E-01
   0.478060E-01   0.446752E-01   0.744012E-03   0.446089E-01   0.446089E-01
   0.480265E-01   0.435528E-01   0.733805E-03   0.439409E-01   0.439409E-01
   0.482470E-01   0.436894E-01   0.744113E-03   0.432820E-01   0.432820E-01
   0.484675E-01   0.419874E-01   0.720300E-03   0.426321E-01   0.426321E-01
   0.486881E-01   0.418235E-01   0.732085E-03   0.419912E-01   0.419912E-01
   0.489086E-01   0.418364E-01   0.717250E-03   0.413591E-01   0.413591E-01
   0.491291E-01   0.417027E-01   0.716730E-03   0.407359E-01   0.407359E-01
   0.493497E-01   0.397957E-01   0.707333E-03   0.401213E-01   0.401213E-01
   0.495702E-01   0.385414E-01   0.704315E-03   0.395154E-01   0.395154E-01
   0.497907E-01   0.386208E-01   0.707435E-03   0.389180E-01   0.389180E-01
   0.500113E-01   0.368041E-01   0.702067E-03   0.383291E-01   0.383291E-01
   0.502318E-01   0.386424E-01   0.695562E-03   0.377486E-01   0.377486E-01
   0.504523E-01   0.369240E-01   0.682671E-03   0.371763E-01   0.371763E-01
   0.506728E-01   0.371558E-01   0.692875E-03   0.366123E-01   0.366123E-01
   0.508934E-01   0.360259E-01   0.679956E-03   0.360564E-01   0.360564E-01
   0.511139E-01   0.352015E-01   0.682398E-03   0.355085E-01   0.355085E-01
   0.513344E-01   0.350804E-01   0.689668E-03   0.349686E-01   0.349686E-01
   0.515550E-01   0.332036E-01   0.663375E-03   0.344366E-01   0.344366E-01
   0.517755E-01   0.345605E-01   0.664359E-03   0.339124E-01   0.339124E-01
   0.519960E-01   0.336025E-01   0.667001E-03   0.333959E-01   0.333959E-01
   0.522166E-01   0.333185E-01   0.656304E-03   0.328871E-01   0.328871E-01
   0.524371E-01   0.310698E-01   0.660012E-03   0.323858E-01   0.323858E-01
   0.526576E-01   0.302914E-01   0.664845E-03   0.318919E-01   0.318919E-01
   0.528781E-01   0.311718E-01   0.644166E-03   0.314055E-01   0.314055E-01
   0.530987E-01   0.310139E-01   0.648473E-03   0.309263E-01   0.309263E-01
   0.533192E-01   0.312372E-01   0.640763E-03   0.304543E-01   0.304543E-01
   0.535397E-01   0.310742E-01   0.653721E-03   0.299895E-01   0.299895E-01
   0.537603E-01   0.300038E-01   0.665509E-03   0.295317E-01   0.295317E-01
   0.539808E-01   0.303233E-01   0.666243E-03   0.290810E-01   0.290810E-01
   0.542013E-01   0.295956E-01   0.673049E-03   0.286370E-01   0.286370E-01
   0.544219E-01   0.279292E-01   0.677590E-03   0.281999E-01   0.281999E-01
   0.546424E-01   0.285566E-01   0.671733E-03   0.277695E-01   0.277695E-01
   0.548629E-01   0.271844E-01   0.670907E-03   0.273457E-01   0.273457E-01
   0.550834E-01   0.277302E-01   0.684716E-03   0.269285E-01   0.269285E-01
   0.553040E-01   0.268837E-01   0.676401E-03   0.265178E-01   0.265178E-01
   0.555245E-01   0.253100E-01   0.676588E-03   0.261134E-01   0.261134E-01
   0.557450E-01   0.249595E-01   0.672797E-03   0.257153E-01   0.257153E-01
   0.559656E-01   0.257869E-01   0.677254E-03   0.253235E-01   0.253235E-01
   0.561861E-01   0.260277E-01   0.678374E-03   0.249378E-01   0.249378E-01
   0.564066E-01   0.243533E-01   0.683836E-03   0.245582E-01   0.245582E-01
   0.566272E-01   0.244397E-01   0.685866E-03   0.241845E-01   0.241845E-01
   0.568477E-01   0.244302E-01   0.687987E-03   0.238168E-01   0.238168E-01
   0.570682E-01   0.228516E-01   0.683992E-03   0.234549E-01   0.234549E-01
   0.572887E-01   0.231580E-01   0.692086E-03   0.230987E-01   0.230987E-01
   0.575093E-01   0.224754E-01   0.703171E-03   0.227482E-01   0.227482E-01
   0.577298E-01   0.220206E-01   0.687802E-03   0.224032E-01   0.224032E-01
   0.579503E-01   0.210710E-01   0.703018E-03   0.220638E-01   0.220638E-01
   0.581709E-01   0.211095E-01   0.680108E-03   0.217298E-01   0.217298E-01
   0.583914E-01   0.212519E-01   0.664244E-03   0.214012E-01   0.214012E-01
   0.586119E-01   0.205684E-01   0.653874E-03   0.210778E-01   0.210778E-01
   0.588325E-01   0.216262E-01   0.653642E-03   0.207596E-01   0.207596E-01
   0.590530E-01   0.215837E-01   0.647215E-03   0.204465E-01   0.204465E-01
   0.592735E-01   0.202358E-01   0.639820E-03   0.201385E-01   0.201385E-01
   0.594940E-01   0.195405E-01   0.633283E-03   0.198355E-01   0.198355E-01
   0.597146E-01   0.194709E-01   0.616856E-03   0.195374E-01   0.195374E-01
   0.599351E-01   0.179232E-01   0.618116E-03   0.192440E-01   0.192440E-01
   0.601556E-01   0.183817E-01   0.607464E-03   0.189555E-01   0.189555E-01
   0.603762E-01   0.189866E-01   0.609463E-03   0.186716E-01   0.186716E-01
   0.605967E-01   0.196790E-01   0.604476E-03   0.183923E-01   0.183923E-01
   0.608172E-01   0.175859E-01   0.596597E-03   0.181176E-01   0.181176E-01
   0.610378E-01   0.170368E-01   0.594967E-03   0.178473E-01   0.178473E-01
   0.612583E-01   0.177602E-01   0.591667E-03   0.175814E-01   0.175814E-01
   0.614788E-01   0.179802E-01   0.587918E-03   0.173199E-01   0.173199E-01
   0.616993E-01   0.164074E-01   0.578887E-03   0.170626E-01   0.170626E-01
   0.619199E-01   0.171067E-01   0.582853E-03   0.168095E-01   0.168095E-01
   0.621404E-01   0.155520E-01   0.584877E-03   0.165606E-01   0.165606E-01
   0.623609E-01   0.163357E-01   0.577252E-03   0.163156E-01   0.163156E-01
   0.625815E-01   0.161757E-01   0.559603E-03   0.160746E-01   0.160746E-01
   0.628020E-01   0.162791E-01   0.569826E-03   0.158378E-01   0.158378E-01
   0.630225E-01   0.154678E-01   0.559555E-03   0.156046E-01   0.156046E-01
   0.632430E-01   0.144260E-01   0.569994E-03   0.153753E-01   0.153753E-01
   0.634636E-01   0.157387E-01   0.561905E-03   0.151498E-01   0.151498E-01
   0.636841E-01   0.145595E-01   0.553310E-03   0.149279E-01   0.149279E-01
   0.639046E-01   0.133586E-01   0.547799E-03   0.147096E-01   0.147096E-01
   0.641252E-01   0.136426E-01   0.545935E-03   0.144949E-01   0.144949E-01
   0.643457E-01   0.140455E-01   0.553544E-03   0.142837E-01   0.142837E-01
   0.645662E-01   0.145156E-01   0.553152E-03   0.140760E-01   0.140760E-01
   0.647868E-01   0.140930E-01   0.545526E-03   0.138716E-01   0.138716E-01
   0.650073E-01   0.130308E-01   0.539001E-03   0.136706E-01   0.136706E-01
   0.652278E-01   0.136285E-01   0.537911E-03   0.134729E-01   0.134729E-01
   0.654483E-01   0.123582E-01   0.525795E-03   0.132783E-01   0.132783E-01
   0.656689E-01   0.136891E-01   0.530998E-03   0.130870E-01   0.130870E-01
   0.658894E-01   0.127562E-01   0.532916E-03   0.128988E-01   0.128988E-01
   0.661099E-01   0.125494E-01   0.535076E-03   0.127136E-01   0.127136E-01
   0.663305E-01   0.126392E-01   0.526977E-03   0.125315E-01   0.125315E-01
   0.665510E-01   0.122160E-01   0.522062E-03   0.123523E-01   0.123523E-01
   0.667715E-01   0.109905E-01   0.519634E-03   0.121760E-01   0.121760E-01
   0.669920E-01   0.115623E-01   0.521309E-03   0.120026E-01   0.120026E-01
   0.672126E-01   0.122165E-01   0.523770E-03   0.118320E-01   0.118320E-01
   0.674331E-01   0.108956E-01   0.524072E-03   0.116642E-01   0.116642E-01
   0.676536E-01   0.113946E-01   0.511466E-03   0.114992E-01   0.114992E-01
   0.678742E-01   0.110119E-01   0.510942E-03   0.113368E-01   0.113368E-01
   0.680947E-01   0.112563E-01   0.511500E-03   0.111771E-01   0.111771E-01
   0.683152E-01   0.977166E-02   0.509890E-03   0.110199E-01   0.110199E-01
   0.685358E-01   0.110698E-01   0.508705E-03   0.108653E-01   0.108653E-01
   0.687563E-01   0.103125E-01   0.507243E-03   0.107133E-01   0.107133E-01
   0.689768E-01   0.108045E-01   0.497023E-03   0.105637E-01   0.105637E-01
   0.691974E-01   0.113071E-01   0.503887E-03   0.104166E-01   0.104166E-01
   0.694179E-01   0.979076E-02   0.498072E-03   0.102718E-01   0.102718E-01
   0.696384E-01   0.931916E-02   0.500742E-03   0.101294E-01   0.101294E-01
   0.698589E-01   0.920737E-02   0.497088E-03   0.998936E-02   0.998936E-02
   0.700795E-01   0.931990E-02   0.496535E-03   0.985159E-02   0.985159E-02
   0.703000E-01   0.981760E-02   0.494822E-03   0.971607E-02   0.971607E-02
   0.705205E-01   0.948298E-02   0.487344E-03   0.958276E-02   0.958276E-02
   0.707411E-01   0.920424E-02   0.492973E-03   0.945165E-02   0.945165E-02
   0.709616E-01   0.900333E-02   0.483881E-03   0.932268E-02   0.932268E-02
   0.711821E-01   0.907196E-02   0.491797E-03   0.919582E-02   0.919582E-02
   0.714026E-01   0.842335E-02   0.488233E-03   0.907107E-02   0.907107E-02
   0.716232E-01   0.814545E-02   0.485069E-03   0.894836E-02   0.894836E-02
   0.718437E-01   0.803839E-02   0.479244E-03   0.882768E-02   0.882768E-02
   0.720642E-01   0.883737E-02   0.484219E-03   0.870900E-02   0.870900E-02
   0.722848E-01   0.776994E-02   0.476224E-03   0.859228E-02   0.859228E-02
   0.725053E-01   0.858956E-02   0.480629E-03   0.847751E-02   0.847751E-02
   0.727258E-01   0.892989E-02   0.483141E-03   0.836464E-02   0.836464E-02
   0.729464E-01   0.841226E-02   0.484798E-03   0.825366E-02   0.825366E-02
   0.731669E-01   0.798693E-02   0.481135E-03   0.814454E-02   0.814454E-02
   0.733874E-01   0.855797E-02   0.480671E-03   0.803725E-02   0.803725E-02
   0.736080E-01   0.822773E-02   0.481862E-03   0.793177E-02   0.793177E-02
   0.738285E-01   0.863190E-02   0.474895E-03   0.782807E-02   0.782807E-02
   0.740490E-01   0.750035E-02   0.481773E-03   0.772613E-02   0.772613E-02
   0.742695E-01   0.717787E-02   0.484858E-03   0.762593E-02   0.762593E-02
   0.744901E-01   0.731565E-02   0.479992E-03   0.752743E-02   0.752743E-02
   0.747106E-01   0.726596E-02   0.471779E-03   0.743063E-02   0.743063E-02
   0.749311E-01   0.751391E-02   0.472030E-03   0.733549E-02   0.733549E-02
   0.751517E-01   0.741542E-02   0.475338E-03   0.724198E-02   0.724198E-02
   0.753722E-01   0.717828E-02   0.469845E-03   0.715019E-02   0.715019E-02
   0.755927E-01   0.723379E-02   0.470250E-03   0.705987E-02   0.705987E-02
   0.758132E-01   0.659506E-02   0.457164E-03   0.697119E-02   0.697119E-02
   0.760338E-01   0.652321E-02   0.462173E-03   0.688408E-02   0.688408E-02
   0.762543E-01   0.679855E-02   0.466047E-03   0.679851E-02   0.679851E-02
   0.764748E-01   0.669991E-02   0.462659E-03   0.671446E-02   0.671446E-02
   0.766954E-01   0.584513E-02   0.459046E-03   0.663192E-02   0.663192E-02
   0.769159E-01   0.627711E-02   0.466570E-03   0.655086E-02   0.655086E-02
   0.771364E-01   0.611421E-02   0.456263E-03   0.647128E-02   0.647128E-02
   0.773569E-01   0.587474E-02   0.452768E-03   0.639314E-02   0.639314E-02
   0.775775E-01   0.638126E-02   0.454464E-03   0.631643E-02   0.631643E-02
   0.777980E-01   0.618353E-02   0.453683E-03   0.624115E-02   0.624115E-02
   0.780185E-01   0.586490E-02   0.452632E-03   0.616725E-02   0.616725E-02
   0.782391E-01   0.592874E-02   0.451385E-03   0.609474E-02   0.609474E-02
   0.784596E-01   0.544978E-02   0.449225E-03   0.602360E-02   0.602360E-02
   0.786801E-01   0.528827E-02   0.441860E-03   0.595380E-02   0.595380E-02
   0.789007E-01   0.570659E-02   0.441587E-03   0.588533E-02   0.588533E-02
   0.791212E-01   0.605281E-02   0.446072E-03   0.581818E-02   0.581818E-02
   0.793417E-01   0.609056E-02   0.445273E-03   0.575233E-02   0.575233E-02
   0.795623E-01   0.480615E-02   0.445039E-03   0.568775E-02   0.568775E-02
   0.797828E-01   0.593517E-02   0.439884E-03   0.562445E-02   0.562445E-02
   0.800033E-01   0.550642E-02   0.438387E-03   0.556240E-02   0.556240E-02
   0.802238E-01   0.531295E-02   0.437660E-03   0.550159E-02   0.550159E-02
   0.804444E-01   0.554146E-02   0.440484E-03   0.544199E-02   0.544199E-02
   0.806649E-01   0.561813E-02   0.431928E-03   0.538360E-02   0.538360E-02
   0.808854E-01   0.504711E-02   0.439619E-03   0.532640E-02   0.532640E-02
   0.811060E-01   0.516262E-02   0.428956E-03   0.527038E-02   0.527038E-02
   0.813265E-01   0.503939E-02   0.430862E-03   0.521551E-02   0.521551E-02
   0.815470E-01   0.516191E-02   0.433695E-03   0.516181E-02   0.516181E-02
   0.817675E-01   0.459423E-02   0.432433E-03   0.510920E-02   0.510920E-02
   0.819881E-01   0.505645E-02   0.430301E-03   0.505773E-02   0.505773E-02
   0.822086E-01   0.454579E-02   0.437140E-03   0.500735E-02   0.500735E-02
   0.824291E-01   0.465808E-02   0.431848E-03   0.495806E-02   0.495806E-02
   0.826497E-01   0.521374E-02   0.427873E-03   0.490984E-02   0.490984E-02
   0.828702E-01   0.467423E-02   0.432877E-03   0.486269E-02   0.486269E-02
   0.830907E-01   0.572467E-02   0.427123E-03   0.481656E-02   0.481656E-02
   0.833113E-01   0.463891E-02   0.428286E-03   0.477146E-02   0.477146E-02
   0.835318E-01   0.511086E-02   0.433006E-03   0.472738E-02   0.472738E-02
   0.837523E-01   0.465970E-02   0.425634E-03   0.468428E-02   0.468428E-02
   0.839729E-01   0.470437E-02   0.428007E-03   0.464218E-02   0.464218E-02
   0.841934E-01   0.395063E-02   0.419944E-03   0.460104E-02   0.460104E-02
   0.844139E-01   0.388512E-02   0.421397E-03   0.456085E-02   0.456085E-02
   0.846344E-01   0.489876E-02   0.425290E-03   0.452160E-02   0.452160E-02
   0.848550E-01   0.432388E-02   0.424212E-03   0.448327E-02   0.448327E-02
   0.850755E-01   0.427194E-02   0.423560E-03   0.444585E-02   0.444585E-02
   0.852960E-01   0.379882E-02   0.423898E-03   0.440932E-02   0.440932E-02
   0.855166E-01   0.528307E-02   0.417605E-03   0.437367E-02   0.437367E-02
   0.857371E-01   0.492317E-02   0.416502E-03   0.433888E-02   0.433888E-02
   0.859576E-01   0.406361E-02   0.415214E-03   0.430495E-02   0.430495E-02
   0.861781E-01   0.404377E-02   0.420692E-03   0.427185E-02   0.427185E-02
   0.863987E-01   0.350241E-02   0.419931E-03   0.423956E-02   0.423956E-02
   0.866192E-01   0.383611E-02   0.414840E-03   0.420808E-02   0.420808E-02
   0.868397E-01   0.354124E-02   0.414853E-03   0.417739E-02   0.417739E-02
   0.870603E-01   0.397010E-02   0.412273E-03   0.414748E-02   0.414748E-02
   0.872808E-01   0.389454E-02   0.413951E-03   0.411832E-02   0.411832E-02
   0.875013E-01   0.389800E-02   0.418451E-03   0.408990E-02   0.408990E-02
   0.877219E-01   0.406332E-02   0.412511E-03   0.406240E-02   0.406240E-02
   0.879424E-01   0.305266E-02   0.409499E-03   0.403531E-02   0.403531E-02
   0.881629E-01   0.427646E-02   0.411120E-03   0.400899E-02   0.400899E-02
   0.883834E-01   0.420460E-02   0.405767E-03   0.398342E-02   0.398342E-02
   0.886040E-01   0.351277E-02   0.406676E-03   0.395852E-02   0.395852E-02
   0.888245E-01   0.400705E-02   0.413394E-03   0.393427E-02   0.393427E-02
   0.890450E-01   0.345130E-02   0.409294E-03   0.391066E-02   0.391066E-02
   0.892656E-01   0.317087E-02   0.402779E-03   0.388768E-02   0.388768E-02
   0.894861E-01   0.410416E-02   0.403341E-03   0.386532E-02   0.386532E-02
   0.897066E-01   0.372661E-02   0.404419E-03   0.384355E-02   0.384355E-02
   0.899271E-01   0.413117E-02   0.400559E-03   0.382238E-02   0.382238E-02
   0.901477E-01   0.270552E-02   0.404865E-03   0.380176E-02   0.380176E-02
   0.903682E-01   0.349092E-02   0.405709E-03   0.378171E-02   0.378171E-02
   0.905887E-01   0.383532E-02   0.399056E-03   0.376220E-02   0.376220E-02
   0.908093E-01   0.354069E-02   0.396137E-03   0.374322E-02   0.374322E-02
   0.910298E-01   0.363743E-02   0.398399E-03   0.372476E-02   0.372476E-02
   0.912503E-01   0.321071E-02   0.399704E-03   0.370679E-02   0.370679E-02
   0.914709E-01   0.321088E-02   0.400222E-03   0.368931E-02   0.368931E-02
   0.916914E-01   0.329277E-02   0.399540E-03   0.367230E-02   0.367230E-02
   0.919119E-01   0.344365E-02   0.392637E-03   0.365576E-02   0.365576E-02
   0.921325E-01   0.433363E-02   0.396228E-03   0.363965E-02   0.363965E-02
   0.923530E-01   0.309335E-02   0.393509E-03   0.362400E-02   0.362400E-02
   0.925735E-01   0.289451E-02   0.396308E-03   0.360875E-02   0.360875E-02
   0.927940E-01   0.286347E-02   0.393827E-03   0.359392E-02   0.359392E-02
   0.930146E-01   0.293775E-02   0.395592E-03   0.357948E-02   0.357948E-02
   0.932351E-01   0.345872E-02   0.392681E-03   0.356542E-02   0.356542E-02
   0.934556E-01   0.384013E-02   0.391054E-03   0.355173E-02   0.355173E-02
   0.936762E-01   0.311346E-02   0.393460E-03   0.353840E-02   0.353840E-02
   0.938967E-01   0.370146E-02   0.395415E-03   0.352542E-02   0.352542E-02
   0.941172E-01   0.255527E-02   0.391994E-03   0.351276E-02   0.351276E-02
   0.943377E-01   0.359613E-02   0.395640E-03   0.350044E-02   0.350044E-02
   0.945583E-01   0.342151E-02   0.389840E-03   0.348842E-02   0.348842E-02
   0.947788E-01   0.335711E-02   0.391264E-03   0.347670E-02   0.347670E-02
   0.949993E-01   0.329506E-02   0.391368E-03   0.346527E-02   0.346527E-02
   0.952199E-01   0.339671E-02   0.390999E-03   0.345412E-02   0.345412E-02
   0.954404E-01   0.379264E-02   0.389943E-03   0.344323E-02   0.344323E-02
   0.956609E-01   0.297983E-02   0.389345E-03   0.343260E-02   0.343260E-02
   0.958815E-01   0.378787E-02   0.387450E-03   0.342221E-02   0.342221E-02
   0.961020E-01   0.332185E-02   0.389618E-03   0.341206E-02   0.341206E-02
   0.963225E-01   0.272475E-02   0.386536E-03   0.340213E-02   0.340213E-02
   0.965431E-01   0.333266E-02   0.385876E-03   0.339243E-02   0.339243E-02
   0.967636E-01   0.323260E-02   0.382825E-03   0.338292E-02   0.338292E-02
   0.969841E-01   0.320610E-02   0.389046E-03   0.337361E-02   0.337361E-02
   0.972046E-01   0.355942E-02   0.391772E-03   0.336449E-02   0.336449E-02
   0.974252E-01   0.351736E-02   0.385508E-03   0.335554E-02   0.335554E-02
   0.976457E-01   0.341480E-02   0.382837E-03   0.334677E-02   0.334677E-02
   0.978662E-01   0.419434E-02   0.380201E-03   0.333816E-02   0.333816E-02
   0.980868E-01   0.354703E-02   0.380203E-03   0.332970E-02   0.332970E-02
   0.983073E-01   0.386653E-02   0.385521E-03   0.332138E-02   0.332138E-02
   0.985278E-01   0.344035E-02   0.382385E-03   0.331320E-02   0.331320E-02
   0.987483E-01   0.372490E-02   0.377570E-03   0.330515E-02   0.330515E-02
   0.989689E-01   0.314017E-02   0.381223E-03   0.329722E-02   0.329722E-02
   0.991894E-01   0.343672E-02   0.377784E-03   0.328941E-02   0.328941E-02
   0.994099E-01   0.319485E-02   0.376620E-03   0.328171E-02   0.328171E-02
   0.996305E-01   0.317535E-02   0.381790E-03   0.327410E-02   0.327410E-02
   0.998510E-01   0.307387E-02   0.377980E-03   0.326659E-02   0.326659E-02
   0.100071E+00   0.326237E-02   0.376021E-03   0.325917E-02   0.325917E-02
   0.100292E+00   0.384871E-02   0.374529E-03   0.325191E-02   0.325191E-02
   0.100513E+00   0.308212E-02   0.375474E-03   0.324459E-02   0.324459E-02
   0.100733E+00   0.271315E-02   0.377250E-03   0.323737E-02   0.323737E-02
   0.100954E+00   0.360060E-02   0.375722E-03   0.323025E-02   0.323025E-02
   0.101174E+00   0.340136E-02   0.376567E-03   0.322317E-02   0.322317E-02
   0.101395E+00   0.281385E-02   0.377036E-03   0.321616E-02   0.321616E-02
   0.101615E+00   0.265209E-02   0.369959E-03   0.320919E-02   0.320919E-02
   0.101836E+00   0.299415E-02   0.373904E-03   0.320227E-02   0.320227E-02
   0.102056E+00   0.316255E-02   0.373766E-03   0.319539E-02   0.319539E-02
   0.102277E+00   0.309366E-02   0.375039E-03   0.318855E-02   0.318855E-02
   0.102497E+00   0.321449E-02   0.376075E-03   0.318173E-02   0.318173E-02
   0.102718E+00   0.381676E-02   0.369511E-03   0.317494E-02   0.317494E-02
   0.102938E+00   0.282143E-02   0.368506E-03   0.316818E-02   0.316818E-02
   0.103159E+00   0.354502E-02   0.371616E-03   0.316144E-02   0.316144E-02
   0.103379E+00   0.312730E-02   0.373322E-03   0.315470E-02   0.315470E-02
   0.103600E+00   0.308827E-02   0.372376E-03   0.314799E-02   0.314799E-02
   0.103820E+00   0.285641E-02   0.371417E-03   0.314128E-02   0.314128E-02
   0.104041E+00   0.396236E-02   0.366928E-03   0.313458E-02   0.313458E-02
   0.104262E+00   0.340211E-02   0.365602E-03   0.312788E-02   0.312788E-02
   0.104482E+00   0.302421E-02   0.368008E-03   0.312119E-02   0.312119E-02
   0.104703E+00   0.321565E-02   0.369014E-03   0.311449E-02   0.311449E-02
   0.104923E+00   0.365647E-02   0.366569E-03   0.310778E-02   0.310778E-02
   0.105144E+00   0.293706E-02   0.368290E-03   0.310107E-02   0.310107E-02
   0.105364E+00   0.322761E-02   0.363682E-03   0.309435E-02   0.309435E-02
   0.105585E+00   0.293425E-02   0.362251E-03   0.308761E-02   0.308761E-02
   0.105805E+00   0.258353E-02   0.363028E-03   0.308086E-02   0.308086E-02
   0.106026E+00   0.261323E-02   0.360746E-03   0.307410E-02   0.307410E-02
   0.106246E+00   0.298814E-02   0.365739E-03   0.306731E-02   0.306731E-02
   0.106467E+00   0.272566E-02   0.366495E-03   0.306051E-02   0.306051E-02
   0.106687E+00   0.338402E-02   0.359657E-03   0.305366E-02   0.305366E-02
   0.106908E+00   0.252963E-02   0.365496E-03   0.304683E-02   0.304683E-02
   0.107129E+00   0.328797E-02   0.363789E-03   0.303995E-02   0.303995E-02
   0.107349E+00   0.360941E-02   0.358664E-03   0.303305E-02   0.303305E-02
   0.107569E+00   0.353891E-02   0.362766E-03   0.302612E-02   0.302612E-02
   0.107790E+00   0.349203E-02   0.361632E-03   0.301915E-02   0.301915E-02
   0.108011E+00   0.277559E-02   0.362859E-03   0.301216E-02   0.301216E-02
   0.108231E+00   0.341097E-02   0.357097E-03   0.300513E-02   0.300513E-02
   0.108452E+00   0.287053E-02   0.360142E-03   0.299807E-02   0.299807E-02
   0.108672E+00   0.272558E-02   0.355841E-03   0.299097E-02   0.299097E-02
   0.108893E+00   0.379106E-02   0.360344E-03   0.298383E-02   0.298383E-02
   0.109113E+00   0.220438E-02   0.360922E-03   0.297666E-02   0.297666E-02
   0.109334E+00   0.296631E-02   0.362829E-03   0.296945E-02   0.296945E-02
   0.109554E+00   0.297044E-02   0.368960E-03   0.296220E-02   0.296220E-02
   0.109775E+00   0.284769E-02   0.369437E-03   0.295491E-02   0.295491E-02
   0.109995E+00   0.246297E-02   0.371319E-03   0.294757E-02   0.294757E-02
   0.110216E+00   0.328403E-02   0.372233E-03   0.294019E-02   0.294019E-02
   0.110436E+00   0.335970E-02   0.374987E-03   0.293277E-02   0.293277E-02
   0.110657E+00   0.258707E-02   0.380114E-03   0.292530E-02   0.292530E-02
   0.110878E+00   0.334394E-02   0.378862E-03   0.291779E-02   0.291779E-02
   0.111098E+00   0.292464E-02   0.380173E-03   0.291023E-02   0.291023E-02
   0.111319E+00   0.294546E-02   0.380152E-03   0.290262E-02   0.290262E-02
   0.111539E+00   0.322247E-02   0.380176E-03   0.289496E-02   0.289496E-02
   0.111760E+00   0.269442E-02   0.384880E-03   0.288726E-02   0.288726E-02
   0.111980E+00   0.263718E-02   0.391294E-03   0.287950E-02   0.287950E-02
   0.112201E+00   0.301799E-02   0.383526E-03   0.287169E-02   0.287169E-02
   0.112421E+00   0.264992E-02   0.384872E-03   0.286383E-02   0.286383E-02
   0.112642E+00   0.283047E-02   0.386068E-03   0.285590E-02   0.285590E-02
   0.112862E+00   0.195069E-02   0.391249E-03   0.284795E-02   0.284795E-02
   0.113083E+00   0.338473E-02   0.393028E-03   0.283993E-02   0.283993E-02
   0.113303E+00   0.252825E-02   0.387448E-03   0.283183E-02   0.283183E-02
   0.113524E+00   0.239635E-02   0.390124E-03   0.282370E-02   0.282370E-02
   0.113744E+00   0.270907E-02   0.386783E-03   0.281550E-02   0.281550E-02
   0.113965E+00   0.327441E-02   0.382212E-03   0.280725E-02   0.280725E-02
   0.114185E+00   0.249576E-02   0.381727E-03   0.279894E-02   0.279894E-02
   0.114406E+00   0.299201E-02   0.376702E-03   0.279056E-02   0.279056E-02
   0.114627E+00   0.302125E-02   0.374398E-03   0.278212E-02   0.278212E-02
   0.114847E+00   0.349241E-02   0.365901E-03   0.277363E-02   0.277363E-02
   0.115068E+00   0.291918E-02   0.372462E-03   0.276506E-02   0.276506E-02
   0.115288E+00   0.338151E-02   0.366438E-03   0.275644E-02   0.275644E-02
   0.115509E+00   0.293582E-02   0.372538E-03   0.274776E-02   0.274776E-02
   0.115729E+00   0.290853E-02   0.367538E-03   0.273900E-02   0.273900E-02
   0.115950E+00   0.243642E-02   0.368735E-03   0.273018E-02   0.273018E-02
   0.116170E+00   0.216298E-02   0.361271E-03   0.272129E-02   0.272129E-02
   0.116391E+00   0.260026E-02   0.363486E-03   0.271234E-02   0.271234E-02
   0.116611E+00   0.343163E-02   0.363069E-03   0.270331E-02   0.270331E-02
   0.116832E+00   0.276300E-02   0.362496E-03   0.269422E-02   0.269422E-02
   0.117052E+00   0.300117E-02   0.362282E-03   0.268505E-02   0.268505E-02
   0.117273E+00   0.276810E-02   0.359475E-03   0.267583E-02   0.267583E-02
   0.117493E+00   0.237967E-02   0.357876E-03   0.266652E-02   0.266652E-02
   0.117714E+00   0.258497E-02   0.361910E-03   0.265714E-02   0.265714E-02
   0.117934E+00   0.328236E-02   0.356503E-03   0.264769E-02   0.264769E-02
   0.118155E+00   0.298804E-02   0.358519E-03   0.263817E-02   0.263817E-02
   0.118375E+00   0.215933E-02   0.355406E-03   0.262857E-02   0.262857E-02
   0.118596E+00   0.247663E-02   0.354982E-03   0.261890E-02   0.261890E-02
   0.118817E+00   0.259288E-02   0.358874E-03   0.260915E-02   0.260915E-02
   0.119037E+00   0.305124E-02   0.354728E-03   0.259933E-02   0.259933E-02
   0.119258E+00   0.275471E-02   0.358866E-03   0.258942E-02   0.258942E-02
   0.119478E+00   0.242664E-02   0.351960E-03   0.257945E-02   0.257945E-02
   0.119699E+00   0.300615E-02   0.351485E-03   0.256940E-02   0.256940E-02
   0.119919E+00   0.257195E-02   0.354447E-03   0.255928E-02   0.255928E-02
   0.120140E+00   0.288649E-02   0.352735E-03   0.254907E-02   0.254907E-02
   0.120360E+00   0.257300E-02   0.351813E-03   0.253879E-02   0.253879E-02
   0.120581E+00   0.310810E-02   0.350407E-03   0.252843E-02   0.252843E-02
   0.120801E+00   0.214130E-02   0.349833E-03   0.251799E-02   0.251799E-02
   0.121022E+00   0.209012E-02   0.348159E-03   0.250747E-02   0.250747E-02
   0.121242E+00   0.288751E-02   0.351779E-03   0.249686E-02   0.249686E-02
   0.121463E+00   0.301457E-02   0.347574E-03   0.248620E-02   0.248620E-02
   0.121683E+00   0.292286E-02   0.348701E-03   0.247545E-02   0.247545E-02
   0.121904E+00   0.281856E-02   0.345367E-03   0.246462E-02   0.246462E-02
   0.122124E+00   0.255411E-02   0.339733E-03   0.245371E-02   0.245371E-02
   0.122345E+00   0.228731E-02   0.346525E-03   0.244273E-02   0.244273E-02
   0.122566E+00   0.248345E-02   0.349580E-03   0.243166E-02   0.243166E-02
   0.122786E+00   0.255199E-02   0.345422E-03   0.242053E-02   0.242053E-02
   0.123007E+00   0.242297E-02   0.344010E-03   0.240931E-02   0.240931E-02
   0.123227E+00   0.275481E-02   0.343337E-03   0.239803E-02   0.239803E-02
   0.123448E+00   0.234529E-02   0.342514E-03   0.238666E-02   0.238666E-02
   0.123668E+00   0.292739E-02   0.344462E-03   0.237522E-02   0.237522E-02
   0.123889E+00   0.244089E-02   0.341041E-03   0.236371E-02   0.236371E-02
   0.124109E+00   0.317897E-02   0.344471E-03   0.235211E-02   0.235211E-02
   0.124330E+00   0.241555E-02   0.340159E-03   0.234046E-02   0.234046E-02
   0.124550E+00   0.263139E-02   0.338686E-03   0.232873E-02   0.232873E-02
   0.124771E+00   0.261230E-02   0.342866E-03   0.231692E-02   0.231692E-02
   0.124991E+00   0.248166E-02   0.341073E-03   0.230505E-02   0.230505E-02
   0.125212E+00   0.267412E-02   0.339393E-03   0.229307E-02   0.229307E-02
   0.125433E+00   0.214489E-02   0.339719E-03   0.228110E-02   0.228110E-02
   0.125653E+00   0.200035E-02   0.337926E-03   0.226904E-02   0.226904E-02
   0.125873E+00   0.232378E-02   0.334844E-03   0.225689E-02   0.225689E-02
   0.126094E+00   0.173702E-02   0.337069E-03   0.224471E-02   0.224471E-02
   0.126315E+00   0.264077E-02   0.336109E-03   0.223244E-02   0.223244E-02
   0.126535E+00   0.243876E-02   0.335750E-03   0.222012E-02   0.222012E-02
   0.126756E+00   0.214252E-02   0.337896E-03   0.220775E-02   0.220775E-02
   0.126976E+00   0.216019E-02   0.331782E-03   0.219531E-02   0.219531E-02
   0.127197E+00   0.245404E-02   0.332406E-03   0.218282E-02   0.218282E-02
   0.127417E+00   0.173526E-02   0.334943E-03   0.217027E-02   0.217027E-02
   0.127638E+00   0.240084E-02   0.337489E-03   0.215768E-02   0.215768E-02
   0.127858E+00   0.258544E-02   0.334471E-03   0.214503E-02   0.214503E-02
   0.128079E+00   0.233658E-02   0.336146E-03   0.213233E-02   0.213233E-02
   0.128299E+00   0.219672E-02   0.332601E-03   0.211960E-02   0.211960E-02
   0.128520E+00   0.227245E-02   0.333503E-03   0.210681E-02   0.210681E-02
   0.128740E+00   0.203443E-02   0.337711E-03   0.209398E-02   0.209398E-02
   0.128961E+00   0.209983E-02   0.332873E-03   0.208112E-02   0.208112E-02
   0.129182E+00   0.189086E-02   0.330569E-03   0.206821E-02   0.206821E-02
   0.129402E+00   0.221653E-02   0.331591E-03   0.205527E-02   0.205527E-02
   0.129623E+00   0.231371E-02   0.332849E-03   0.204231E-02   0.204231E-02
   0.129843E+00   0.182978E-02   0.329885E-03   0.202930E-02   0.202930E-02
   0.130064E+00   0.186260E-02   0.333166E-03   0.201626E-02   0.201626E-02
   0.130284E+00   0.224988E-02   0.326313E-03   0.200320E-02   0.200320E-02
   0.130505E+00   0.214156E-02   0.329385E-03   0.199013E-02   0.199013E-02
   0.130725E+00   0.216124E-02   0.330681E-03   0.197702E-02   0.197702E-02
   0.130946E+00   0.214130E-02   0.330489E-03   0.196389E-02   0.196389E-02
   0.131166E+00   0.181575E-02   0.330321E-03   0.195075E-02   0.195075E-02
   0.131387E+00   0.171621E-02   0.324727E-03   0.193760E-02   0.193760E-02
   0.131607E+00   0.226287E-02   0.324966E-03   0.192443E-02   0.192443E-02
   0.131828E+00   0.230506E-02   0.327281E-03   0.191125E-02   0.191125E-02
   0.132048E+00   0.237297E-02   0.326235E-03   0.189807E-02   0.189807E-02
   0.132269E+00   0.197573E-02   0.328827E-03   0.188488E-02   0.188488E-02
   0.132489E+00   0.180716E-02   0.323174E-03   0.187169E-02   0.187169E-02
   0.132710E+00   0.200268E-02   0.325841E-03   0.185851E-02   0.185851E-02
   0.132931E+00   0.208390E-02   0.323464E-03   0.184532E-02   0.184532E-02
   0.133151E+00   0.192764E-02   0.322666E-03   0.183214E-02   0.183214E-02
   0.133372E+00   0.211025E-02   0.324765E-03   0.181897E-02   0.181897E-02
   0.133592E+00   0.242688E-02   0.325534E-03   0.180581E-02   0.180581E-02
   0.133813E+00   0.167213E-02   0.319858E-03   0.179267E-02   0.179267E-02
   0.134033E+00   0.202150E-02   0.321169E-03   0.177952E-02   0.177952E-02
   0.134254E+00   0.202285E-02   0.325308E-03   0.176641E-02   0.176641E-02
   0.134474E+00   0.172034E-02   0.322901E-03   0.175331E-02   0.175331E-02
   0.134695E+00   0.172552E-02   0.323486E-03   0.174024E-02   0.174024E-02
   0.134915E+00   0.148251E-02   0.323285E-03   0.172719E-02   0.172719E-02
   0.135136E+00   0.190709E-02   0.319090E-03   0.171416E-02   0.171416E-02
   0.135356E+00   0.197051E-02   0.320549E-03   0.170117E-02   0.170117E-02
   0.135577E+00   0.175188E-02   0.321365E-03   0.168822E-02   0.168822E-02
   0.135797E+00   0.149949E-02   0.321275E-03   0.167529E-02   0.167529E-02
   0.136018E+00   0.197066E-02   0.324470E-03   0.166240E-02   0.166240E-02
   0.136238E+00   0.178591E-02   0.322938E-03   0.164955E-02   0.164955E-02
   0.136459E+00   0.145832E-02   0.315977E-03   0.163674E-02   0.163674E-02
   0.136680E+00   0.156328E-02   0.316709E-03   0.162397E-02   0.162397E-02
   0.136900E+00   0.139567E-02   0.319033E-03   0.161124E-02   0.161124E-02
   0.137121E+00   0.112489E-02   0.320090E-03   0.159857E-02   0.159857E-02
   0.137341E+00   0.159101E-02   0.318620E-03   0.158594E-02   0.158594E-02
   0.137562E+00   0.151251E-02   0.321828E-03   0.157336E-02   0.157336E-02
   0.137782E+00   0.135520E-02   0.314569E-03   0.156077E-02   0.156077E-02
   0.138003E+00   0.121168E-02   0.316035E-03   0.154834E-02   0.154834E-02
   0.138223E+00   0.166612E-02   0.313702E-03   0.153594E-02   0.153594E-02
   0.138444E+00   0.137353E-02   0.315389E-03   0.152357E-02   0.152357E-02
   0.138664E+00   0.103501E-02   0.316950E-03   0.151128E-02   0.151128E-02
   0.138885E+00   0.117685E-02   0.315374E-03   0.149904E-02   0.149904E-02
   0.139105E+00   0.190847E-02   0.311524E-03   0.148686E-02   0.148686E-02
   0.139326E+00   0.127563E-02   0.315004E-03   0.147475E-02   0.147475E-02
   0.139546E+00   0.161490E-02   0.315124E-03   0.146269E-02   0.146269E-02
   0.139767E+00   0.124815E-02   0.315050E-03   0.145071E-02   0.145071E-02
   0.139987E+00   0.165788E-02   0.314006E-03   0.143880E-02   0.143880E-02
   0.140208E+00   0.124607E-02   0.311011E-03   0.142695E-02   0.142695E-02
   0.140429E+00   0.107754E-02   0.316333E-03   0.141517E-02   0.141517E-02
   0.140649E+00   0.161496E-02   0.311090E-03   0.140346E-02   0.140346E-02
   0.140870E+00   0.123423E-02   0.311716E-03   0.139183E-02   0.139183E-02
   0.141090E+00   0.203529E-02   0.312653E-03   0.138026E-02   0.138026E-02
   0.141311E+00   0.147345E-02   0.310196E-03   0.136877E-02   0.136877E-02
   0.141531E+00   0.124112E-02   0.310499E-03   0.135736E-02   0.135736E-02
   0.141752E+00   0.177674E-02   0.310968E-03   0.134602E-02   0.134602E-02
   0.141972E+00   0.120018E-02   0.309167E-03   0.133475E-02   0.133475E-02
   0.142193E+00   0.121520E-02   0.307557E-03   0.132357E-02   0.132357E-02
   0.142413E+00   0.136457E-02   0.313842E-03   0.131246E-02   0.131246E-02
   0.142634E+00   0.203205E-02   0.306380E-03   0.130143E-02   0.130143E-02
   0.142854E+00   0.125595E-02   0.311097E-03   0.129048E-02   0.129048E-02
   0.143075E+00   0.164329E-02   0.310391E-03   0.127961E-02   0.127961E-02
   0.143295E+00   0.124703E-02   0.309440E-03   0.126881E-02   0.126881E-02
   0.143516E+00   0.134420E-02   0.306781E-03   0.125811E-02   0.125811E-02
   0.143736E+00   0.139248E-02   0.307984E-03   0.124748E-02   0.124748E-02
   0.143957E+00   0.158639E-02   0.305336E-03   0.123692E-02   0.123692E-02
   0.144177E+00   0.148909E-02   0.308759E-03   0.122644E-02   0.122644E-02
   0.144398E+00   0.138764E-02   0.308823E-03   0.121607E-02   0.121607E-02
   0.144619E+00   0.876030E-03   0.302548E-03   0.120576E-02   0.120576E-02
   0.144839E+00   0.460240E-03   0.307571E-03   0.119554E-02   0.119554E-02
   0.145060E+00   0.956900E-03   0.303700E-03   0.118540E-02   0.118540E-02
   0.145280E+00   0.138188E-02   0.306767E-03   0.117534E-02   0.117534E-02
   0.145501E+00   0.102509E-02   0.307768E-03   0.116536E-02   0.116536E-02
   0.145721E+00   0.102493E-02   0.306653E-03   0.115546E-02   0.115546E-02
   0.145942E+00   0.123494E-02   0.304817E-03   0.114565E-02   0.114565E-02
   0.146162E+00   0.737510E-03   0.304200E-03   0.113592E-02   0.113592E-02
   0.146383E+00   0.115320E-02   0.305106E-03   0.112627E-02   0.112627E-02
   0.146603E+00   0.100030E-02   0.306415E-03   0.111671E-02   0.111671E-02
   0.146824E+00   0.717460E-03   0.307454E-03   0.110722E-02   0.110722E-02
   0.147044E+00   0.619050E-03   0.303860E-03   0.109782E-02   0.109782E-02
   0.147265E+00   0.604970E-03   0.305196E-03   0.108850E-02   0.108850E-02
   0.147485E+00   0.108371E-02   0.300793E-03   0.107926E-02   0.107926E-02
   0.147706E+00   0.709680E-03   0.300691E-03   0.107010E-02   0.107010E-02
   0.147926E+00   0.119320E-02   0.302732E-03   0.106103E-02   0.106103E-02
   0.148147E+00   0.117787E-02   0.302896E-03   0.105204E-02   0.105204E-02
   0.148368E+00   0.158949E-02   0.303627E-03   0.104312E-02   0.104312E-02
   0.148588E+00   0.714510E-03   0.300698E-03   0.103429E-02   0.103429E-02
   0.148809E+00   0.962140E-03   0.299873E-03   0.102554E-02   0.102554E-02
   0.149029E+00   0.118676E-02   0.301693E-03   0.101687E-02   0.101687E-02
   0.149250E+00   0.120429E-02   0.301300E-03   0.100828E-02   0.100828E-02
   0.149470E+00   0.116552E-02   0.299492E-03   0.999769E-03   0.999769E-03
   0.149691E+00   0.648420E-03   0.301599E-03   0.991341E-03   0.991341E-03
   0.149911E+00   0.718370E-03   0.298811E-03   0.982989E-03   0.982989E-03
   0.150132E+00   0.856420E-03   0.299243E-03   0.974718E-03   0.974718E-03
   0.150352E+00   0.974450E-03   0.298637E-03   0.966591E-03   0.966591E-03
   0.150573E+00   0.146068E-02   0.298259E-03   0.958399E-03   0.958399E-03
   0.150793E+00   0.310440E-03   0.296885E-03   0.950395E-03   0.950395E-03
   0.151014E+00   0.298960E-03   0.299673E-03   0.942430E-03   0.942430E-03
   0.151234E+00   0.797520E-03   0.297731E-03   0.934571E-03   0.934571E-03
   0.151455E+00   0.100378E-02   0.298602E-03   0.926776E-03   0.926776E-03
   0.151675E+00   0.121897E-02   0.299177E-03   0.919064E-03   0.919064E-03
   0.151896E+00   0.365360E-03   0.296068E-03   0.911432E-03   0.911432E-03
   0.152117E+00   0.877540E-03   0.296384E-03   0.903874E-03   0.903874E-03
   0.152337E+00   0.943170E-03   0.298738E-03   0.896399E-03   0.896399E-03
   0.152558E+00   0.108840E-02   0.296312E-03   0.889003E-03   0.889003E-03
   0.152778E+00   0.128314E-02   0.296343E-03   0.881683E-03   0.881683E-03
   0.152999E+00   0.636050E-03   0.297187E-03   0.874445E-03   0.874445E-03
   0.153219E+00   0.108913E-02   0.293914E-03   0.867286E-03   0.867286E-03
   0.153440E+00   0.326950E-03   0.293837E-03   0.860207E-03   0.860207E-03
   0.153660E+00   0.643480E-03   0.297536E-03   0.853202E-03   0.853202E-03
   0.153881E+00   0.784860E-03   0.296520E-03   0.846281E-03   0.846281E-03
   0.154101E+00   0.152826E-02   0.293513E-03   0.839440E-03   0.839440E-03
   0.154322E+00   0.989230E-03   0.293748E-03   0.832674E-03   0.832674E-03
   0.154542E+00   0.818930E-03   0.293547E-03   0.825992E-03   0.825992E-03
   0.154763E+00   0.754650E-03   0.295804E-03   0.819390E-03   0.819390E-03
   0.154983E+00   0.115139E-02   0.293797E-03   0.812866E-03   0.812866E-03
   0.155204E+00   0.488020E-03   0.294574E-03   0.806422E-03   0.806422E-03
   0.155424E+00   0.810610E-03   0.295824E-03   0.800059E-03   0.800059E-03
   0.155645E+00   0.824680E-03   0.292559E-03   0.793777E-03   0.793777E-03
   0.155866E+00   0.746320E-03   0.292448E-03   0.787575E-03   0.787575E-03
   0.156086E+00   0.568000E-03   0.293257E-03   0.781456E-03   0.781456E-03
   0.156307E+00   0.989970E-03   0.291549E-03   0.775419E-03   0.775419E-03
   0.156527E+00   0.965910E-03   0.293757E-03   0.769460E-03   0.769460E-03
   0.156748E+00   0.435490E-03   0.292095E-03   0.763585E-03   0.763585E-03
   0.156968E+00   0.114474E-02   0.290623E-03   0.757794E-03   0.757794E-03
   0.157189E+00   0.709980E-03   0.288006E-03   0.752087E-03   0.752087E-03
   0.157409E+00   0.642360E-03   0.289873E-03   0.746458E-03   0.746458E-03
   0.157630E+00   0.156000E-03   0.288535E-03   0.740915E-03   0.740915E-03
   0.157850E+00   0.562600E-03   0.291630E-03   0.735457E-03   0.735457E-03
   0.158071E+00   0.880930E-03   0.289235E-03   0.730079E-03   0.730079E-03
   0.158291E+00  -0.138910E-03   0.288789E-03   0.724789E-03   0.724789E-03
   0.158512E+00   0.104114E-02   0.288508E-03   0.719583E-03   0.719583E-03
   0.158732E+00   0.221340E-03   0.288908E-03   0.714462E-03   0.714462E-03
   0.158953E+00   0.353800E-03   0.289390E-03   0.709423E-03   0.709423E-03
   0.159173E+00   0.639690E-03   0.289727E-03   0.704474E-03   0.704474E-03
   0.159394E+00   0.288430E-03   0.286329E-03   0.699610E-03   0.699610E-03
   0.159615E+00   0.808270E-03   0.287284E-03   0.694830E-03   0.694830E-03
   0.159835E+00   0.999400E-04   0.289462E-03   0.690138E-03   0.690138E-03
   0.160056E+00   0.549200E-03   0.287031E-03   0.685533E-03   0.685533E-03
   0.160276E+00   0.325790E-03   0.286758E-03   0.681014E-03   0.681014E-03
   0.160497E+00   0.571600E-03   0.288451E-03   0.676584E-03   0.676584E-03
   0.160717E+00   0.308500E-03   0.284514E-03   0.672244E-03   0.672244E-03
   0.160938E+00   0.401530E-03   0.287022E-03   0.667986E-03   0.667986E-03
   0.161158E+00   0.731100E-04   0.286332E-03   0.663817E-03   0.663817E-03
   0.161379E+00   0.637020E-03   0.284664E-03   0.659737E-03   0.659737E-03
   0.161599E+00   0.478550E-03   0.288045E-03   0.655747E-03   0.655747E-03
   0.161820E+00   0.540560E-03   0.285520E-03   0.651844E-03   0.651844E-03
   0.162040E+00   0.616040E-03   0.283432E-03   0.648031E-03   0.648031E-03
   0.162261E+00   0.239670E-03   0.286159E-03   0.644306E-03   0.644306E-03
   0.162482E+00   0.593490E-03   0.286488E-03   0.640669E-03   0.640669E-03
   0.162702E+00   0.501180E-03   0.284178E-03   0.637119E-03   0.637119E-03
   0.162922E+00   0.111542E-02   0.284415E-03   0.633762E-03   0.633762E-03
   0.163143E+00   0.221960E-03   0.284792E-03   0.630269E-03   0.630269E-03
   0.163364E+00   0.555900E-03   0.286775E-03   0.627018E-03   0.627018E-03
   0.163584E+00   0.550510E-03   0.283867E-03   0.623808E-03   0.623808E-03
   0.163805E+00   0.647350E-03   0.282939E-03   0.620717E-03   0.620717E-03
   0.164025E+00   0.796950E-03   0.282981E-03   0.617701E-03   0.617701E-03
   0.164246E+00   0.786430E-03   0.283087E-03   0.614773E-03   0.614773E-03
   0.164466E+00   0.321190E-03   0.284246E-03   0.611934E-03   0.611934E-03
   0.164687E+00   0.617840E-03   0.284700E-03   0.609182E-03   0.609182E-03
   0.164907E+00   0.400640E-03   0.283854E-03   0.606516E-03   0.606516E-03
   0.165128E+00   0.931850E-03   0.280116E-03   0.603939E-03   0.603939E-03
   0.165348E+00   0.328880E-03   0.287725E-03   0.601447E-03   0.601447E-03
   0.165569E+00   0.676010E-03   0.287400E-03   0.599041E-03   0.599041E-03
   0.165789E+00   0.211930E-03   0.290038E-03   0.596721E-03   0.596721E-03
   0.166010E+00   0.134750E-03   0.294279E-03   0.594486E-03   0.594486E-03
   0.166231E+00   0.323990E-03   0.290763E-03   0.592333E-03   0.592333E-03
   0.166451E+00  -0.117000E-04   0.292753E-03   0.590267E-03   0.590267E-03
   0.166672E+00   0.971100E-03   0.293703E-03   0.588284E-03   0.588284E-03
   0.166892E+00   0.425630E-03   0.298144E-03   0.586382E-03   0.586382E-03
   0.167113E+00   0.303180E-03   0.300120E-03   0.584561E-03   0.584561E-03
   0.167333E+00  -0.262900E-04   0.299499E-03   0.582820E-03   0.582820E-03
   0.167554E+00   0.491190E-03   0.296275E-03   0.581162E-03   0.581162E-03
   0.167774E+00  -0.263650E-03   0.298644E-03   0.579580E-03   0.579580E-03
   0.167995E+00  -0.209600E-04   0.299510E-03   0.578077E-03   0.578077E-03
   0.168215E+00   0.255850E-03   0.300178E-03   0.576651E-03   0.576651E-03
   0.168436E+00   0.100098E-02   0.302011E-03   0.575301E-03   0.575301E-03
   0.168656E+00   0.601940E-03   0.304622E-03   0.574026E-03   0.574026E-03
   0.168877E+00   0.907020E-03   0.300527E-03   0.572824E-03   0.572824E-03
   0.169097E+00   0.273650E-03   0.302262E-03   0.571695E-03   0.571695E-03
   0.169318E+00   0.559390E-03   0.304514E-03   0.570662E-03   0.570662E-03
   0.169538E+00   0.251050E-03   0.301294E-03   0.569647E-03   0.569647E-03
   0.169759E+00   0.198530E-03   0.301061E-03   0.568733E-03   0.568733E-03
   0.169980E+00   0.615590E-03   0.300039E-03   0.567881E-03   0.567881E-03
   0.170200E+00   0.647930E-03   0.294100E-03   0.567097E-03   0.567097E-03
   0.170421E+00   0.529310E-03   0.295819E-03   0.566376E-03   0.566376E-03
   0.170641E+00   0.282080E-03   0.293245E-03   0.565721E-03   0.565721E-03
   0.170862E+00   0.360880E-03   0.293283E-03   0.565125E-03   0.565125E-03
   0.171082E+00   0.546510E-03   0.292388E-03   0.564591E-03   0.564591E-03
   0.171303E+00   0.966400E-04   0.291270E-03   0.564115E-03   0.564115E-03
   0.171523E+00   0.870350E-03   0.289466E-03   0.563695E-03   0.563695E-03
   0.171744E+00   0.560190E-03   0.288818E-03   0.563335E-03   0.563335E-03
   0.171964E+00   0.307930E-03   0.287882E-03   0.563026E-03   0.563026E-03
   0.172185E+00   0.515540E-03   0.286861E-03   0.562770E-03   0.562770E-03
   0.172405E+00   0.415450E-03   0.289609E-03   0.562566E-03   0.562566E-03
   0.172626E+00   0.823040E-03   0.286267E-03   0.562410E-03   0.562410E-03
   0.172846E+00   0.253170E-03   0.289911E-03   0.562302E-03   0.562302E-03
   0.173067E+00   0.947500E-03   0.285341E-03   0.562240E-03   0.562240E-03
   0.173287E+00   0.312960E-03   0.284640E-03   0.562219E-03   0.562219E-03
   0.173508E+00   0.167250E-03   0.286358E-03   0.562245E-03   0.562245E-03
   0.173729E+00   0.611020E-03   0.285032E-03   0.562310E-03   0.562310E-03
   0.173949E+00   0.240240E-03   0.282326E-03   0.562414E-03   0.562414E-03
   0.174170E+00   0.133320E-03   0.287382E-03   0.562554E-03   0.562554E-03
   0.174390E+00   0.117478E-02   0.283962E-03   0.562730E-03   0.562730E-03
   0.174611E+00   0.557270E-03   0.281687E-03   0.562940E-03   0.562940E-03
   0.174831E+00   0.849630E-03   0.282493E-03   0.563181E-03   0.563181E-03
   0.175052E+00   0.728940E-03   0.279104E-03   0.563453E-03   0.563453E-03
   0.175272E+00   0.718330E-03   0.281990E-03   0.563747E-03   0.563747E-03
   0.175493E+00   0.292850E-03   0.282730E-03   0.564111E-03   0.564111E-03
   0.175713E+00   0.349170E-03   0.281247E-03   0.564405E-03   0.564405E-03
   0.175934E+00   0.808570E-03   0.276299E-03   0.564811E-03   0.564811E-03
   0.176154E+00   0.208700E-04   0.277844E-03   0.565187E-03   0.565187E-03
   0.176375E+00   0.668900E-04   0.280475E-03   0.565615E-03   0.565615E-03
   0.176595E+00   0.424550E-03   0.279344E-03   0.566048E-03   0.566048E-03
   0.176816E+00   0.357350E-03   0.280422E-03   0.566498E-03   0.566498E-03
   0.177036E+00   0.456890E-03   0.280370E-03   0.566962E-03   0.566962E-03
   0.177257E+00   0.808650E-03   0.277364E-03   0.567440E-03   0.567440E-03
   0.177478E+00   0.691140E-03   0.276403E-03   0.567929E-03   0.567929E-03
   0.177698E+00   0.516020E-03   0.278922E-03   0.568425E-03   0.568425E-03
   0.177919E+00   0.590990E-03   0.277087E-03   0.568931E-03   0.568931E-03
   0.178139E+00   0.549700E-03   0.280332E-03   0.569443E-03   0.569443E-03
   0.178360E+00   0.652570E-03   0.275465E-03   0.569961E-03   0.569961E-03
   0.178580E+00   0.848900E-04   0.274753E-03   0.570482E-03   0.570482E-03
   0.178801E+00   0.822680E-03   0.277007E-03   0.571009E-03   0.571009E-03
   0.179021E+00   0.638820E-03   0.278668E-03   0.571530E-03   0.571530E-03
   0.179242E+00   0.775090E-03   0.277551E-03   0.572053E-03   0.572053E-03
   0.179462E+00   0.179060E-03   0.276598E-03   0.572576E-03   0.572576E-03
   0.179683E+00  -0.783400E-04   0.275154E-03   0.573093E-03   0.573093E-03
   0.179903E+00   0.880470E-03   0.275307E-03   0.573604E-03   0.573604E-03
   0.180124E+00   0.556790E-03   0.276637E-03   0.574114E-03   0.574114E-03
   0.180344E+00   0.648180E-03   0.277937E-03   0.574615E-03   0.574615E-03
   0.180565E+00   0.240390E-03   0.276251E-03   0.575108E-03   0.575108E-03
   0.180785E+00   0.261810E-03   0.273124E-03   0.575591E-03   0.575591E-03
   0.181006E+00   0.341870E-03   0.274571E-03   0.576064E-03   0.576064E-03
   0.181227E+00  -0.827000E-05   0.274355E-03   0.576526E-03   0.576526E-03
   0.181447E+00   0.707360E-03   0.272144E-03   0.576975E-03   0.576975E-03
   0.181668E+00   0.229380E-03   0.273646E-03   0.577411E-03   0.577411E-03
   0.181888E+00   0.531450E-03   0.272415E-03   0.577835E-03   0.577835E-03
   0.182109E+00   0.101155E-02   0.273654E-03   0.578241E-03   0.578241E-03
   0.182329E+00   0.783030E-03   0.275438E-03   0.578630E-03   0.578630E-03
   0.182550E+00   0.752000E-03   0.271902E-03   0.579005E-03   0.579005E-03
   0.182770E+00   0.693780E-03   0.272302E-03   0.579362E-03   0.579362E-03
   0.182991E+00   0.701490E-03   0.271717E-03   0.579701E-03   0.579701E-03
   0.183211E+00   0.613240E-03   0.271510E-03   0.580022E-03   0.580022E-03
   0.183432E+00   0.128933E-02   0.271451E-03   0.580324E-03   0.580324E-03
   0.183652E+00   0.613670E-03   0.274082E-03   0.580606E-03   0.580606E-03
   0.183873E+00   0.284650E-03   0.271599E-03   0.580868E-03   0.580868E-03
   0.184093E+00   0.995230E-03   0.271186E-03   0.581108E-03   0.581108E-03
   0.184314E+00   0.872120E-03   0.268669E-03   0.581331E-03   0.581331E-03
   0.184534E+00   0.986400E-03   0.270327E-03   0.581531E-03   0.581531E-03
   0.184755E+00   0.934830E-03   0.269563E-03   0.581709E-03   0.581709E-03
   0.184975E+00   0.500220E-03   0.269751E-03   0.581866E-03   0.581866E-03
   0.185196E+00   0.580780E-03   0.270352E-03   0.582002E-03   0.582002E-03
   0.185417E+00   0.669080E-03   0.269476E-03   0.582113E-03   0.582113E-03
   0.185637E+00   0.554580E-03   0.269761E-03   0.582204E-03   0.582204E-03
   0.185858E+00   0.372930E-03   0.267911E-03   0.582272E-03   0.582272E-03
   0.186078E+00   0.806850E-03   0.270096E-03   0.582319E-03   0.582319E-03
   0.186299E+00   0.418350E-03   0.271418E-03   0.582343E-03   0.582343E-03
   0.186519E+00   0.359100E-03   0.269902E-03   0.582346E-03   0.582346E-03
   0.186740E+00   0.791120E-03   0.267285E-03   0.582325E-03   0.582325E-03
   0.186960E+00   0.931200E-03   0.266364E-03   0.582282E-03   0.582282E-03
   0.187181E+00   0.477040E-03   0.267715E-03   0.582218E-03   0.582218E-03
   0.187401E+00   0.197780E-03   0.269233E-03   0.582133E-03   0.582133E-03
   0.187622E+00   0.586250E-03   0.268377E-03   0.582026E-03   0.582026E-03
   0.187842E+00   0.768860E-03   0.269098E-03   0.581875E-03   0.581875E-03
   0.188063E+00   0.758040E-03   0.268180E-03   0.581743E-03   0.581743E-03
   0.188283E+00   0.104142E-02   0.268224E-03   0.581559E-03   0.581559E-03
   0.188504E+00   0.754740E-03   0.268413E-03   0.581397E-03   0.581397E-03
   0.188724E+00   0.639820E-03   0.270267E-03   0.581167E-03   0.581167E-03
   0.188945E+00   0.334520E-03   0.270545E-03   0.580953E-03   0.580953E-03
   0.189166E+00   0.823670E-03   0.270054E-03   0.580705E-03   0.580705E-03
   0.189386E+00   0.347960E-03   0.267103E-03   0.580440E-03   0.580440E-03
   0.189607E+00   0.809370E-03   0.270457E-03   0.580155E-03   0.580155E-03
   0.189827E+00   0.651460E-03   0.271862E-03   0.579854E-03   0.579854E-03
   0.190048E+00   0.568240E-03   0.271195E-03   0.579535E-03   0.579535E-03
   0.190268E+00   0.405690E-03   0.271748E-03   0.579199E-03   0.579199E-03
   0.190489E+00   0.768010E-03   0.272348E-03   0.578848E-03   0.578848E-03
   0.190709E+00   0.748980E-03   0.268519E-03   0.578479E-03   0.578479E-03
   0.190930E+00   0.622610E-03   0.272670E-03   0.578099E-03   0.578099E-03
   0.191150E+00   0.805070E-03   0.271428E-03   0.577703E-03   0.577703E-03
   0.191371E+00   0.462930E-03   0.271838E-03   0.577293E-03   0.577293E-03
   0.191591E+00   0.401130E-03   0.272615E-03   0.576869E-03   0.576869E-03
   0.191812E+00   0.108554E-02   0.272456E-03   0.576433E-03   0.576433E-03
   0.192032E+00   0.255470E-03   0.269636E-03   0.575984E-03   0.575984E-03
   0.192253E+00   0.691920E-03   0.271605E-03   0.575524E-03   0.575524E-03
   0.192473E+00   0.757960E-03   0.274105E-03   0.575052E-03   0.575052E-03
   0.192694E+00   0.811290E-03   0.271542E-03   0.574572E-03   0.574572E-03
   0.192915E+00   0.525360E-03   0.269999E-03   0.574081E-03   0.574081E-03
   0.193135E+00   0.187000E-05   0.274209E-03   0.573581E-03   0.573581E-03
   0.193356E+00   0.639640E-03   0.270150E-03   0.573075E-03   0.573075E-03
   0.193576E+00   0.318250E-03   0.272853E-03   0.572555E-03   0.572555E-03
   0.193797E+00   0.107537E-02   0.271124E-03   0.572030E-03   0.572030E-03
   0.194017E+00   0.109228E-02   0.271603E-03   0.571499E-03   0.571499E-03
   0.194238E+00   0.580170E-03   0.271971E-03   0.570961E-03   0.570961E-03
   0.194458E+00   0.425970E-03   0.274881E-03   0.570414E-03   0.570414E-03
   0.194679E+00   0.138770E-03   0.269303E-03   0.569873E-03   0.569873E-03
   0.194899E+00   0.979430E-03   0.271989E-03   0.569314E-03   0.569314E-03
   0.195120E+00   0.730750E-03   0.270752E-03   0.568755E-03   0.568755E-03
   0.195340E+00   0.693710E-03   0.270278E-03   0.568193E-03   0.568193E-03
   0.195561E+00   0.536760E-03   0.271480E-03   0.567627E-03   0.567627E-03
   0.195781E+00   0.339450E-03   0.272222E-03   0.567058E-03   0.567058E-03
   0.196002E+00   0.114040E-03   0.272853E-03   0.566487E-03   0.566487E-03
   0.196222E+00   0.337160E-03   0.271157E-03   0.565914E-03   0.565914E-03
   0.196443E+00   0.999090E-03   0.271228E-03   0.565338E-03   0.565338E-03
   0.196664E+00   0.279410E-03   0.270755E-03   0.564761E-03   0.564761E-03
   0.196884E+00   0.361080E-03   0.274060E-03   0.564185E-03   0.564185E-03
   0.197105E+00   0.490140E-03   0.272498E-03   0.563606E-03   0.563606E-03
   0.197325E+00   0.716630E-03   0.272081E-03   0.563028E-03   0.563028E-03
   0.197546E+00   0.869970E-03   0.269982E-03   0.562449E-03   0.562449E-03
   0.197766E+00   0.598760E-03   0.273972E-03   0.561876E-03   0.561876E-03
   0.197987E+00   0.446050E-03   0.270993E-03   0.561293E-03   0.561293E-03
   0.198207E+00   0.630510E-03   0.271771E-03   0.560715E-03   0.560715E-03
   0.198428E+00   0.861070E-03   0.273910E-03   0.560139E-03   0.560139E-03
   0.198648E+00   0.115560E-03   0.274724E-03   0.559564E-03   0.559564E-03
   0.198869E+00   0.807770E-03   0.269353E-03   0.558990E-03   0.558990E-03
   0.199089E+00   0.266590E-03   0.270669E-03   0.558416E-03   0.558416E-03
   0.199310E+00   0.415000E-04   0.272118E-03   0.557845E-03   0.557845E-03
   0.199530E+00   0.646620E-03   0.274007E-03   0.557276E-03   0.557276E-03
   0.199751E+00   0.533590E-03   0.274080E-03   0.556709E-03   0.556709E-03
   0.199971E+00   0.587380E-03   0.273779E-03   0.556144E-03   0.556144E-03
   0.200192E+00   0.212070E-03   0.269089E-03   0.555579E-03   0.555579E-03
   0.200413E+00   0.564220E-03   0.273428E-03   0.554967E-03   0.554967E-03
   0.200633E+00   0.787760E-03   0.271659E-03   0.554443E-03   0.554443E-03
   0.200854E+00   0.829090E-03   0.275351E-03   0.553884E-03   0.553884E-03
   0.201074E+00   0.875040E-03   0.271969E-03   0.553348E-03   0.553348E-03
   0.201295E+00   0.113255E-02   0.276678E-03   0.552772E-03   0.552772E-03
   0.201515E+00   0.770410E-03   0.270764E-03   0.552235E-03   0.552235E-03
   0.201736E+00   0.637640E-03   0.274232E-03   0.551683E-03   0.551683E-03
   0.201956E+00   0.556620E-03   0.271737E-03   0.551133E-03   0.551133E-03
   0.202177E+00   0.265300E-04   0.273014E-03   0.550584E-03   0.550584E-03
   0.202397E+00   0.438690E-03   0.273425E-03   0.550037E-03   0.550037E-03
   0.202618E+00   0.881920E-03   0.273432E-03   0.549491E-03   0.549491E-03
   0.202838E+00   0.235790E-03   0.272467E-03   0.548946E-03   0.548946E-03
   0.203059E+00   0.665260E-03   0.272750E-03   0.548402E-03   0.548402E-03
   0.203280E+00   0.550620E-03   0.276168E-03   0.547859E-03   0.547859E-03
   0.203500E+00   0.773070E-03   0.273793E-03   0.547314E-03   0.547314E-03
   0.203720E+00   0.431640E-03   0.273447E-03   0.546770E-03   0.546770E-03
   0.203941E+00   0.105848E-02   0.274734E-03   0.546226E-03   0.546226E-03
   0.204162E+00   0.490580E-03   0.275016E-03   0.545682E-03   0.545682E-03
   0.204382E+00   0.566680E-03   0.273504E-03   0.545137E-03   0.545137E-03
   0.204603E+00   0.708520E-03   0.273354E-03   0.544592E-03   0.544592E-03
   0.204823E+00   0.369700E-03   0.273847E-03   0.544044E-03   0.544044E-03
   0.205044E+00   0.928500E-04   0.272836E-03   0.543495E-03   0.543495E-03
   0.205264E+00   0.101437E-02   0.276312E-03   0.542946E-03   0.542946E-03
   0.205485E+00   0.356920E-03   0.274399E-03   0.542394E-03   0.542394E-03
   0.205705E+00   0.867070E-03   0.276766E-03   0.541840E-03   0.541840E-03
   0.205926E+00   0.504360E-03   0.272681E-03   0.541283E-03   0.541283E-03
   0.206146E+00   0.964150E-03   0.275465E-03   0.540723E-03   0.540723E-03
   0.206367E+00   0.199440E-03   0.277003E-03   0.540162E-03   0.540162E-03
   0.206587E+00   0.522750E-03   0.279237E-03   0.539595E-03   0.539595E-03
   0.206808E+00  -0.104910E-03   0.278625E-03   0.539025E-03   0.539025E-03
   0.207029E+00   0.135930E-02   0.276345E-03   0.538452E-03   0.538452E-03
   0.207249E+00   0.625110E-03   0.276321E-03   0.537882E-03   0.537882E-03
   0.207470E+00   0.306080E-03   0.277051E-03   0.537291E-03   0.537291E-03
   0.207690E+00   0.295930E-03   0.281680E-03   0.536704E-03   0.536704E-03
   0.207911E+00  -0.126860E-03   0.276244E-03   0.536111E-03   0.536111E-03
   0.208131E+00   0.126872E-02   0.280981E-03   0.535513E-03   0.535513E-03
   0.208352E+00   0.571790E-03   0.276864E-03   0.534909E-03   0.534909E-03
   0.208572E+00   0.800170E-03   0.275032E-03   0.534300E-03   0.534300E-03
   0.208793E+00  -0.234200E-03   0.279752E-03   0.533684E-03   0.533684E-03
   0.209013E+00   0.450340E-03   0.280117E-03   0.533061E-03   0.533061E-03
   0.209234E+00   0.797630E-03   0.279341E-03   0.532432E-03   0.532432E-03
   0.209454E+00   0.100060E-02   0.279047E-03   0.531797E-03   0.531797E-03
   0.209675E+00   0.490760E-03   0.275577E-03   0.531154E-03   0.531154E-03
   0.209895E+00   0.482790E-03   0.280261E-03   0.530504E-03   0.530504E-03
   0.210116E+00  -0.932100E-04   0.279082E-03   0.529846E-03   0.529846E-03
   0.210336E+00   0.773010E-03   0.280441E-03   0.529182E-03   0.529182E-03
   0.210557E+00   0.302480E-03   0.279504E-03   0.528508E-03   0.528508E-03
   0.210778E+00   0.465020E-03   0.279822E-03   0.527824E-03   0.527824E-03
   0.210998E+00   0.760380E-03   0.277764E-03   0.527136E-03   0.527136E-03
   0.211219E+00   0.438850E-03   0.277649E-03   0.526437E-03   0.526437E-03
   0.211439E+00   0.566140E-03   0.279409E-03   0.525732E-03   0.525732E-03
   0.211660E+00   0.788670E-03   0.279794E-03   0.525017E-03   0.525017E-03
   0.211880E+00   0.613040E-03   0.278550E-03   0.524293E-03   0.524293E-03
   0.212101E+00   0.705650E-03   0.282053E-03   0.523560E-03   0.523560E-03
   0.212321E+00   0.651650E-03   0.278269E-03   0.522819E-03   0.522819E-03
   0.212542E+00   0.747280E-03   0.279489E-03   0.522068E-03   0.522068E-03
   0.212762E+00   0.833640E-03   0.277995E-03   0.521306E-03   0.521306E-03
   0.212983E+00   0.553820E-03   0.278570E-03   0.520537E-03   0.520537E-03
   0.213203E+00   0.930410E-03   0.281337E-03   0.519777E-03   0.519777E-03
   0.213424E+00   0.691470E-03   0.278980E-03   0.518965E-03   0.518965E-03
   0.213644E+00   0.743610E-03   0.278128E-03   0.518186E-03   0.518186E-03
   0.213865E+00   0.395060E-03   0.281333E-03   0.517359E-03   0.517359E-03
   0.214085E+00   0.562360E-03   0.280614E-03   0.516563E-03   0.516563E-03
   0.214306E+00  -0.950000E-06   0.278978E-03   0.515739E-03   0.515739E-03
   0.214527E+00   0.727350E-03   0.280426E-03   0.514908E-03   0.514908E-03
   0.214747E+00   0.307580E-03   0.281878E-03   0.514068E-03   0.514068E-03
   0.214968E+00   0.656290E-03   0.284443E-03   0.513218E-03   0.513218E-03
   0.215188E+00   0.240900E-04   0.282946E-03   0.512360E-03   0.512360E-03
   0.215409E+00   0.474320E-03   0.282685E-03   0.511496E-03   0.511496E-03
   0.215629E+00   0.755710E-03   0.280754E-03   0.510619E-03   0.510619E-03
   0.215850E+00   0.500880E-03   0.282137E-03   0.509735E-03   0.509735E-03
   0.216070E+00   0.556890E-03   0.281149E-03   0.508843E-03   0.508843E-03
   0.216291E+00   0.673810E-03   0.285574E-03   0.507944E-03   0.507944E-03
   0.216511E+00   0.736150E-03   0.282131E-03   0.507035E-03   0.507035E-03
   0.216732E+00   0.374790E-03   0.278767E-03   0.506121E-03   0.506121E-03
   0.216952E+00   0.525230E-03   0.282206E-03   0.505198E-03   0.505198E-03
   0.217173E+00   0.436690E-03   0.281767E-03   0.504267E-03   0.504267E-03
   0.217393E+00   0.719790E-03   0.283042E-03   0.503328E-03   0.503328E-03
   0.217614E+00   0.565370E-03   0.284576E-03   0.502385E-03   0.502385E-03
   0.217834E+00   0.636160E-03   0.281420E-03   0.501434E-03   0.501434E-03
   0.218055E+00   0.709400E-03   0.279982E-03   0.500475E-03   0.500475E-03
   0.218276E+00   0.455760E-03   0.282092E-03   0.499511E-03   0.499511E-03
   0.218496E+00   0.891160E-03   0.280999E-03   0.498540E-03   0.498540E-03
   0.218717E+00   0.960980E-03   0.284629E-03   0.497564E-03   0.497564E-03
   0.218937E+00   0.446660E-03   0.284161E-03   0.496582E-03   0.496582E-03
   0.219158E+00   0.352460E-03   0.279910E-03   0.495595E-03   0.495595E-03
   0.219378E+00   0.227520E-03   0.280988E-03   0.494601E-03   0.494601E-03
   0.219599E+00   0.834620E-03   0.282530E-03   0.493603E-03   0.493603E-03
   0.219819E+00   0.807920E-03   0.284590E-03   0.492614E-03   0.492614E-03
   0.220040E+00   0.298730E-03   0.285222E-03   0.491595E-03   0.491595E-03
   0.220260E+00   0.830070E-03   0.284492E-03   0.490584E-03   0.490584E-03
   0.220481E+00   0.819270E-03   0.278328E-03   0.489569E-03   0.489569E-03
   0.220701E+00  -0.232430E-03   0.281999E-03   0.488551E-03   0.488551E-03
   0.220922E+00   0.554080E-03   0.285220E-03   0.487528E-03   0.487528E-03
   0.221142E+00   0.118240E-02   0.290075E-03   0.486503E-03   0.486503E-03
   0.221363E+00   0.854300E-04   0.290395E-03   0.485475E-03   0.485475E-03
   0.221583E+00   0.398720E-03   0.290310E-03   0.484442E-03   0.484442E-03
   0.221804E+00   0.315990E-03   0.295880E-03   0.483412E-03   0.483412E-03
   0.222025E+00   0.109271E-02   0.297560E-03   0.482376E-03   0.482376E-03
   0.222245E+00   0.445490E-03   0.302806E-03   0.481339E-03   0.481339E-03
   0.222466E+00   0.664310E-03   0.301684E-03   0.480299E-03   0.480299E-03
   0.222686E+00   0.697370E-03   0.301058E-03   0.479258E-03   0.479258E-03
   0.222907E+00   0.627170E-03   0.302651E-03   0.478215E-03   0.478215E-03
   0.223127E+00   0.766520E-03   0.308878E-03   0.477176E-03   0.477176E-03
   0.223348E+00   0.401320E-03   0.307226E-03   0.476135E-03   0.476135E-03
   0.223568E+00   0.519460E-03   0.307993E-03   0.475088E-03   0.475088E-03
   0.223789E+00   0.381770E-03   0.309542E-03   0.474045E-03   0.474045E-03
   0.224009E+00   0.527900E-03   0.307974E-03   0.473000E-03   0.473000E-03
   0.224230E+00   0.677150E-03   0.311850E-03   0.471956E-03   0.471956E-03
   0.224450E+00   0.602560E-03   0.313697E-03   0.470912E-03   0.470912E-03
   0.224671E+00   0.247130E-03   0.315961E-03   0.469869E-03   0.469869E-03
   0.224891E+00   0.208790E-03   0.317649E-03   0.468826E-03   0.468826E-03
   0.225112E+00   0.442270E-03   0.315822E-03   0.467785E-03   0.467785E-03
   0.225332E+00   0.316060E-03   0.316265E-03   0.466742E-03   0.466742E-03
   0.225553E+00   0.218330E-03   0.317608E-03   0.465778E-03   0.465778E-03
   0.225773E+00   0.595940E-03   0.315601E-03   0.464662E-03   0.464662E-03
   0.225994E+00   0.323970E-03   0.309223E-03   0.463622E-03   0.463622E-03
   0.226215E+00   0.185400E-04   0.306616E-03   0.462600E-03   0.462600E-03
   0.226435E+00   0.621910E-03   0.304027E-03   0.461544E-03   0.461544E-03
   0.226656E+00   0.672500E-03   0.304169E-03   0.460532E-03   0.460532E-03
   0.226876E+00   0.284500E-03   0.305817E-03   0.459503E-03   0.459503E-03
   0.227097E+00  -0.355000E-05   0.308620E-03   0.458477E-03   0.458477E-03
   0.227317E+00   0.253980E-03   0.299954E-03   0.457452E-03   0.457452E-03
   0.227538E+00   0.647760E-03   0.301769E-03   0.456430E-03   0.456430E-03
   0.227758E+00   0.244720E-03   0.300125E-03   0.455410E-03   0.455410E-03
   0.227979E+00   0.625740E-03   0.301937E-03   0.454394E-03   0.454394E-03
   0.228199E+00  -0.184200E-04   0.301945E-03   0.453380E-03   0.453380E-03
   0.228420E+00   0.353920E-03   0.302659E-03   0.452367E-03   0.452367E-03
   0.228640E+00   0.749830E-03   0.300085E-03   0.451359E-03   0.451359E-03
   0.228861E+00   0.650550E-03   0.298727E-03   0.450353E-03   0.450353E-03
   0.229081E+00   0.393460E-03   0.298563E-03   0.449349E-03   0.449349E-03
   0.229302E+00   0.202920E-03   0.299845E-03   0.448350E-03   0.448350E-03
   0.229522E+00   0.526380E-03   0.300468E-03   0.447353E-03   0.447353E-03
   0.229743E+00   0.169840E-03   0.299356E-03   0.446358E-03   0.446358E-03
   0.229964E+00   0.514240E-03   0.299502E-03   0.445363E-03   0.445363E-03
   0.230184E+00   0.792660E-03   0.299072E-03   0.444380E-03   0.444380E-03
   0.230405E+00   0.628040E-03   0.294773E-03   0.443395E-03   0.443395E-03
   0.230625E+00   0.590210E-03   0.297613E-03   0.442413E-03   0.442413E-03
   0.230846E+00  -0.576000E-04   0.299706E-03   0.441434E-03   0.441434E-03
   0.231066E+00   0.282490E-03   0.298106E-03   0.440459E-03   0.440459E-03
   0.231287E+00   0.278720E-03   0.298905E-03   0.439486E-03   0.439486E-03
   0.231507E+00   0.865460E-03   0.294989E-03   0.438517E-03   0.438517E-03
   0.231728E+00   0.769780E-03   0.296956E-03   0.437551E-03   0.437551E-03
   0.231948E+00   0.456020E-03   0.294399E-03   0.436583E-03   0.436583E-03
   0.232169E+00   0.116240E-03   0.295362E-03   0.435625E-03   0.435625E-03
   0.232389E+00   0.909580E-03   0.297618E-03   0.434686E-03   0.434686E-03
   0.232610E+00   0.495770E-03   0.298064E-03   0.433716E-03   0.433716E-03
   0.232830E+00   0.637700E-04   0.296144E-03   0.432765E-03   0.432765E-03
   0.233051E+00   0.224170E-03   0.296343E-03   0.431818E-03   0.431818E-03
   0.233271E+00   0.845610E-03   0.295449E-03   0.430871E-03   0.430871E-03
   0.233492E+00   0.193780E-03   0.294372E-03   0.429928E-03   0.429928E-03
   0.233713E+00   0.646420E-03   0.295945E-03   0.428989E-03   0.428989E-03
   0.233933E+00   0.364140E-03   0.296204E-03   0.428053E-03   0.428053E-03
   0.234154E+00   0.783650E-03   0.292959E-03   0.427119E-03   0.427119E-03
   0.234374E+00   0.106976E-02   0.296712E-03   0.426186E-03   0.426186E-03
   0.234595E+00   0.309400E-04   0.296229E-03   0.425259E-03   0.425259E-03
   0.234815E+00   0.842480E-03   0.297621E-03   0.424334E-03   0.424334E-03
   0.235036E+00   0.466750E-03   0.293065E-03   0.423410E-03   0.423410E-03
   0.235256E+00   0.539210E-03   0.298039E-03   0.422493E-03   0.422493E-03
   0.235477E+00   0.335350E-03   0.294059E-03   0.421572E-03   0.421572E-03
   0.235697E+00   0.506210E-03   0.294383E-03   0.420657E-03   0.420657E-03
   0.235918E+00   0.305880E-03   0.295601E-03   0.419744E-03   0.419744E-03
   0.236138E+00   0.101345E-02   0.295589E-03   0.418834E-03   0.418834E-03
   0.236359E+00   0.907970E-03   0.296578E-03   0.417927E-03   0.417927E-03
   0.236579E+00   0.724170E-03   0.298069E-03   0.417022E-03   0.417022E-03
   0.236800E+00   0.542890E-03   0.297267E-03   0.416119E-03   0.416119E-03
   0.237020E+00   0.197540E-03   0.293441E-03   0.415219E-03   0.415219E-03
   0.237241E+00   0.600570E-03   0.294427E-03   0.414321E-03   0.414321E-03
   0.237462E+00   0.230360E-03   0.294727E-03   0.413426E-03   0.413426E-03
   0.237682E+00   0.279550E-03   0.296650E-03   0.412532E-03   0.412532E-03
   0.237903E+00   0.253180E-03   0.298590E-03   0.411640E-03   0.411640E-03
   0.238123E+00   0.530520E-03   0.297080E-03   0.410797E-03   0.410797E-03
   0.238344E+00  -0.436100E-04   0.295162E-03   0.409867E-03   0.409867E-03
   0.238564E+00   0.857320E-03   0.295571E-03   0.408979E-03   0.408979E-03
   0.238785E+00   0.190450E-03   0.294401E-03   0.408108E-03   0.408108E-03
   0.239005E+00   0.522500E-04   0.296574E-03   0.407205E-03   0.407205E-03
   0.239226E+00  -0.370900E-04   0.297288E-03   0.406350E-03   0.406350E-03
   0.239446E+00   0.450890E-03   0.298888E-03   0.405476E-03   0.405476E-03
   0.239667E+00   0.216880E-03   0.296070E-03   0.404605E-03   0.404605E-03
   0.239887E+00   0.554050E-03   0.294913E-03   0.403736E-03   0.403736E-03
   0.240108E+00  -0.918700E-04   0.297877E-03   0.402870E-03   0.402870E-03
   0.240329E+00   0.258380E-03   0.295234E-03   0.402008E-03   0.402008E-03
   0.240549E+00   0.297270E-03   0.297519E-03   0.401146E-03   0.401146E-03
   0.240769E+00   0.442900E-03   0.295992E-03   0.400288E-03   0.400288E-03
   0.240990E+00   0.657050E-03   0.293934E-03   0.399432E-03   0.399432E-03
   0.241211E+00   0.435280E-03   0.294120E-03   0.398579E-03   0.398579E-03
   0.241431E+00   0.236970E-03   0.296510E-03   0.397729E-03   0.397729E-03
   0.241652E+00   0.415380E-03   0.293741E-03   0.396881E-03   0.396881E-03
   0.241872E+00   0.235810E-03   0.294900E-03   0.396038E-03   0.396038E-03
   0.242093E+00   0.220240E-03   0.298631E-03   0.395196E-03   0.395196E-03
   0.242313E+00   0.294390E-03   0.293674E-03   0.394357E-03   0.394357E-03
   0.242534E+00   0.438740E-03   0.296776E-03   0.393529E-03   0.393529E-03
   0.242754E+00   0.166860E-03   0.296779E-03   0.392688E-03   0.392688E-03
   0.242975E+00   0.629920E-03   0.294081E-03   0.391860E-03   0.391860E-03
   0.243195E+00   0.291330E-03   0.295190E-03   0.391033E-03   0.391033E-03
   0.243416E+00   0.235260E-03   0.299783E-03   0.390212E-03   0.390212E-03
   0.243636E+00   0.117790E-03   0.293704E-03   0.389391E-03   0.389391E-03
   0.243857E+00   0.361300E-03   0.295843E-03   0.388575E-03   0.388575E-03
   0.244078E+00   0.288650E-03   0.292912E-03   0.387762E-03   0.387762E-03
   0.244298E+00   0.485600E-04   0.293092E-03   0.386953E-03   0.386953E-03
   0.244518E+00   0.524630E-03   0.293001E-03   0.386137E-03   0.386137E-03
   0.244739E+00   0.324120E-03   0.297556E-03   0.385343E-03   0.385343E-03
   0.244960E+00   0.183520E-03   0.299345E-03   0.384564E-03   0.384564E-03
   0.245180E+00   0.101724E-02   0.299178E-03   0.383753E-03   0.383753E-03
   0.245401E+00   0.189710E-03   0.294397E-03   0.382962E-03   0.382962E-03
   0.245621E+00   0.361460E-03   0.294094E-03   0.382176E-03   0.382176E-03
   0.245842E+00   0.106360E-03   0.295912E-03   0.381394E-03   0.381394E-03
   0.246062E+00   0.315060E-03   0.298064E-03   0.380614E-03   0.380614E-03

           ####      Real Space Data                               ####

           Distance distribution  function of particle  


      R          P(R)      ERROR

  0.0000E+00  0.0000E+00  0.0000E+00
  0.9059E+00  0.1852E-05  0.8773E-07
  0.1812E+01  0.4076E-05  0.1508E-06
  0.2718E+01  0.6670E-05  0.1903E-06
  0.3624E+01  0.9629E-05  0.2084E-06
  0.4529E+01  0.1295E-04  0.2077E-06
  0.5435E+01  0.1662E-04  0.1921E-06
  0.6341E+01  0.2064E-04  0.1669E-06
  0.7247E+01  0.2500E-04  0.1402E-06
  0.8153E+01  0.2968E-04  0.1250E-06
  0.9059E+01  0.3467E-04  0.1341E-06
  0.9965E+01  0.3997E-04  0.1656E-06
  0.1087E+02  0.4554E-04  0.2076E-06
  0.1178E+02  0.5138E-04  0.2506E-06
  0.1268E+02  0.5747E-04  0.2892E-06
  0.1359E+02  0.6379E-04  0.3198E-06
  0.1449E+02  0.7031E-04  0.3405E-06
  0.1540E+02  0.7703E-04  0.3502E-06
  0.1631E+02  0.8390E-04  0.3489E-06
  0.1721E+02  0.9092E-04  0.3373E-06
  0.1812E+02  0.9806E-04  0.3171E-06
  0.1902E+02  0.1053E-03  0.2913E-06
  0.1993E+02  0.1126E-03  0.2640E-06
  0.2084E+02  0.1199E-03  0.2408E-06
  0.2174E+02  0.1273E-03  0.2282E-06
  0.2265E+02  0.1347E-03  0.2310E-06
  0.2355E+02  0.1420E-03  0.2489E-06
  0.2446E+02  0.1493E-03  0.2773E-06
  0.2536E+02  0.1566E-03  0.3101E-06
  0.2627E+02  0.1637E-03  0.3425E-06
  0.2718E+02  0.1708E-03  0.3707E-06
  0.2808E+02  0.1777E-03  0.3926E-06
  0.2899E+02  0.1845E-03  0.4071E-06
  0.2989E+02  0.1911E-03  0.4139E-06
  0.3080E+02  0.1976E-03  0.4137E-06
  0.3171E+02  0.2040E-03  0.4080E-06
  0.3261E+02  0.2101E-03  0.3989E-06
  0.3352E+02  0.2161E-03  0.3892E-06
  0.3442E+02  0.2220E-03  0.3820E-06
  0.3533E+02  0.2276E-03  0.3801E-06
  0.3624E+02  0.2331E-03  0.3850E-06
  0.3714E+02  0.2384E-03  0.3971E-06
  0.3805E+02  0.2436E-03  0.4150E-06
  0.3895E+02  0.2486E-03  0.4364E-06
  0.3986E+02  0.2535E-03  0.4588E-06
  0.4076E+02  0.2582E-03  0.4798E-06
  0.4167E+02  0.2627E-03  0.4974E-06
  0.4258E+02  0.2672E-03  0.5104E-06
  0.4348E+02  0.2715E-03  0.5183E-06
  0.4439E+02  0.2757E-03  0.5211E-06
  0.4529E+02  0.2798E-03  0.5197E-06
  0.4620E+02  0.2837E-03  0.5154E-06
  0.4711E+02  0.2875E-03  0.5099E-06
  0.4801E+02  0.2912E-03  0.5053E-06
  0.4892E+02  0.2947E-03  0.5034E-06
  0.4982E+02  0.2981E-03  0.5060E-06
  0.5073E+02  0.3014E-03  0.5139E-06
  0.5164E+02  0.3045E-03  0.5270E-06
  0.5254E+02  0.3073E-03  0.5447E-06
  0.5345E+02  0.3100E-03  0.5656E-06
  0.5435E+02  0.3125E-03  0.5881E-06
  0.5526E+02  0.3147E-03  0.6108E-06
  0.5616E+02  0.3167E-03  0.6322E-06
  0.5707E+02  0.3184E-03  0.6514E-06
  0.5798E+02  0.3198E-03  0.6677E-06
  0.5888E+02  0.3209E-03  0.6808E-06
  0.5979E+02  0.3217E-03  0.6905E-06
  0.6069E+02  0.3221E-03  0.6972E-06
  0.6160E+02  0.3221E-03  0.7010E-06
  0.6251E+02  0.3218E-03  0.7025E-06
  0.6341E+02  0.3211E-03  0.7019E-06
  0.6432E+02  0.3200E-03  0.6999E-06
  0.6522E+02  0.3186E-03  0.6968E-06
  0.6613E+02  0.3167E-03  0.6930E-06
  0.6704E+02  0.3145E-03  0.6890E-06
  0.6794E+02  0.3119E-03  0.6852E-06
  0.6885E+02  0.3090E-03  0.6823E-06
  0.6975E+02  0.3057E-03  0.6807E-06
  0.7066E+02  0.3022E-03  0.6811E-06
  0.7156E+02  0.2983E-03  0.6840E-06
  0.7247E+02  0.2942E-03  0.6899E-06
  0.7338E+02  0.2898E-03  0.6990E-06
  0.7428E+02  0.2853E-03  0.7113E-06
  0.7519E+02  0.2805E-03  0.7263E-06
  0.7609E+02  0.2756E-03  0.7433E-06
  0.7700E+02  0.2706E-03  0.7614E-06
  0.7791E+02  0.2655E-03  0.7795E-06
  0.7881E+02  0.2603E-03  0.7966E-06
  0.7972E+02  0.2552E-03  0.8116E-06
  0.8062E+02  0.2500E-03  0.8238E-06
  0.8153E+02  0.2448E-03  0.8324E-06
  0.8244E+02  0.2397E-03  0.8374E-06
  0.8334E+02  0.2346E-03  0.8386E-06
  0.8425E+02  0.2296E-03  0.8365E-06
  0.8515E+02  0.2247E-03  0.8318E-06
  0.8606E+02  0.2199E-03  0.8253E-06
  0.8696E+02  0.2152E-03  0.8182E-06
  0.8787E+02  0.2107E-03  0.8114E-06
  0.8878E+02  0.2062E-03  0.8060E-06
  0.8968E+02  0.2019E-03  0.8027E-06
  0.9059E+02  0.1977E-03  0.8022E-06
  0.9149E+02  0.1936E-03  0.8044E-06
  0.9240E+02  0.1896E-03  0.8092E-06
  0.9331E+02  0.1858E-03  0.8160E-06
  0.9421E+02  0.1820E-03  0.8242E-06
  0.9512E+02  0.1783E-03  0.8332E-06
  0.9602E+02  0.1747E-03  0.8422E-06
  0.9693E+02  0.1712E-03  0.8510E-06
  0.9784E+02  0.1678E-03  0.8592E-06
  0.9874E+02  0.1644E-03  0.8669E-06
  0.9965E+02  0.1610E-03  0.8743E-06
  0.1006E+03  0.1577E-03  0.8818E-06
  0.1015E+03  0.1545E-03  0.8899E-06
  0.1024E+03  0.1512E-03  0.8990E-06
  0.1033E+03  0.1480E-03  0.9096E-06
  0.1042E+03  0.1448E-03  0.9219E-06
  0.1051E+03  0.1417E-03  0.9359E-06
  0.1060E+03  0.1385E-03  0.9514E-06
  0.1069E+03  0.1354E-03  0.9680E-06
  0.1078E+03  0.1323E-03  0.9851E-06
  0.1087E+03  0.1292E-03  0.1002E-05
  0.1096E+03  0.1261E-03  0.1018E-05
  0.1105E+03  0.1230E-03  0.1033E-05
  0.1114E+03  0.1199E-03  0.1046E-05
  0.1123E+03  0.1168E-03  0.1057E-05
  0.1132E+03  0.1138E-03  0.1065E-05
  0.1141E+03  0.1108E-03  0.1071E-05
  0.1150E+03  0.1078E-03  0.1073E-05
  0.1160E+03  0.1048E-03  0.1073E-05
  0.1169E+03  0.1019E-03  0.1071E-05
  0.1178E+03  0.9896E-04  0.1067E-05
  0.1187E+03  0.9609E-04  0.1061E-05
  0.1196E+03  0.9326E-04  0.1054E-05
  0.1205E+03  0.9047E-04  0.1047E-05
  0.1214E+03  0.8773E-04  0.1039E-05
  0.1223E+03  0.8504E-04  0.1032E-05
  0.1232E+03  0.8240E-04  0.1026E-05
  0.1241E+03  0.7982E-04  0.1021E-05
  0.1250E+03  0.7730E-04  0.1017E-05
  0.1259E+03  0.7484E-04  0.1015E-05
  0.1268E+03  0.7244E-04  0.1015E-05
  0.1277E+03  0.7011E-04  0.1016E-05
  0.1286E+03  0.6785E-04  0.1019E-05
  0.1295E+03  0.6565E-04  0.1024E-05
  0.1304E+03  0.6351E-04  0.1030E-05
  0.1314E+03  0.6145E-04  0.1037E-05
  0.1323E+03  0.5944E-04  0.1044E-05
  0.1332E+03  0.5751E-04  0.1052E-05
  0.1341E+03  0.5563E-04  0.1061E-05
  0.1350E+03  0.5381E-04  0.1069E-05
  0.1359E+03  0.5205E-04  0.1078E-05
  0.1368E+03  0.5035E-04  0.1087E-05
  0.1377E+03  0.4869E-04  0.1097E-05
  0.1386E+03  0.4708E-04  0.1106E-05
  0.1395E+03  0.4552E-04  0.1117E-05
  0.1404E+03  0.4399E-04  0.1128E-05
  0.1413E+03  0.4251E-04  0.1139E-05
  0.1422E+03  0.4106E-04  0.1150E-05
  0.1431E+03  0.3964E-04  0.1161E-05
  0.1440E+03  0.3825E-04  0.1172E-05
  0.1449E+03  0.3689E-04  0.1182E-05
  0.1458E+03  0.3555E-04  0.1190E-05
  0.1468E+03  0.3425E-04  0.1196E-05
  0.1477E+03  0.3297E-04  0.1200E-05
  0.1486E+03  0.3172E-04  0.1201E-05
  0.1495E+03  0.3049E-04  0.1200E-05
  0.1504E+03  0.2929E-04  0.1195E-05
  0.1513E+03  0.2813E-04  0.1188E-05
  0.1522E+03  0.2699E-04  0.1179E-05
  0.1531E+03  0.2590E-04  0.1168E-05
  0.1540E+03  0.2483E-04  0.1156E-05
  0.1549E+03  0.2381E-04  0.1144E-05
  0.1558E+03  0.2283E-04  0.1134E-05
  0.1567E+03  0.2190E-04  0.1125E-05
  0.1576E+03  0.2100E-04  0.1119E-05
  0.1585E+03  0.2016E-04  0.1117E-05
  0.1594E+03  0.1936E-04  0.1118E-05
  0.1603E+03  0.1862E-04  0.1122E-05
  0.1612E+03  0.1792E-04  0.1131E-05
  0.1622E+03  0.1726E-04  0.1142E-05
  0.1631E+03  0.1666E-04  0.1155E-05
  0.1640E+03  0.1610E-04  0.1169E-05
  0.1649E+03  0.1558E-04  0.1184E-05
  0.1658E+03  0.1510E-04  0.1199E-05
  0.1667E+03  0.1466E-04  0.1213E-05
  0.1676E+03  0.1425E-04  0.1225E-05
  0.1685E+03  0.1388E-04  0.1236E-05
  0.1694E+03  0.1353E-04  0.1245E-05
  0.1703E+03  0.1320E-04  0.1252E-05
  0.1712E+03  0.1288E-04  0.1257E-05
  0.1721E+03  0.1259E-04  0.1261E-05
  0.1730E+03  0.1230E-04  0.1264E-05
  0.1739E+03  0.1202E-04  0.1266E-05
  0.1748E+03  0.1175E-04  0.1269E-05
  0.1757E+03  0.1147E-04  0.1271E-05
  0.1766E+03  0.1120E-04  0.1274E-05
  0.1776E+03  0.1093E-04  0.1277E-05
  0.1785E+03  0.1065E-04  0.1281E-05
  0.1794E+03  0.1038E-04  0.1285E-05
  0.1803E+03  0.1009E-04  0.1290E-05
  0.1812E+03  0.9811E-05  0.1295E-05
  0.1821E+03  0.9526E-05  0.1301E-05
  0.1830E+03  0.9241E-05  0.1306E-05
  0.1839E+03  0.8957E-05  0.1312E-05
  0.1848E+03  0.8676E-05  0.1317E-05
  0.1857E+03  0.8399E-05  0.1323E-05
  0.1866E+03  0.8128E-05  0.1329E-05
  0.1875E+03  0.7865E-05  0.1336E-05
  0.1884E+03  0.7612E-05  0.1343E-05
  0.1893E+03  0.7370E-05  0.1351E-05
  0.1902E+03  0.7141E-05  0.1360E-05
  0.1911E+03  0.6925E-05  0.1370E-05
  0.1920E+03  0.6724E-05  0.1381E-05
  0.1930E+03  0.6538E-05  0.1393E-05
  0.1939E+03  0.6367E-05  0.1406E-05
  0.1948E+03  0.6211E-05  0.1418E-05
  0.1957E+03  0.6070E-05  0.1430E-05
  0.1966E+03  0.5943E-05  0.1442E-05
  0.1975E+03  0.5829E-05  0.1453E-05
  0.1984E+03  0.5726E-05  0.1461E-05
  0.1993E+03  0.5633E-05  0.1468E-05
  0.2002E+03  0.5548E-05  0.1473E-05
  0.2011E+03  0.5470E-05  0.1475E-05
  0.2020E+03  0.5396E-05  0.1474E-05
  0.2029E+03  0.5325E-05  0.1470E-05
  0.2038E+03  0.5255E-05  0.1463E-05
  0.2047E+03  0.5183E-05  0.1453E-05
  0.2056E+03  0.5108E-05  0.1440E-05
  0.2065E+03  0.5028E-05  0.1424E-05
  0.2074E+03  0.4941E-05  0.1407E-05
  0.2084E+03  0.4847E-05  0.1387E-05
  0.2093E+03  0.4743E-05  0.1365E-05
  0.2102E+03  0.4629E-05  0.1342E-05
  0.2111E+03  0.4503E-05  0.1318E-05
  0.2120E+03  0.4367E-05  0.1293E-05
  0.2129E+03  0.4218E-05  0.1267E-05
  0.2138E+03  0.4057E-05  0.1241E-05
  0.2147E+03  0.3885E-05  0.1214E-05
  0.2156E+03  0.3702E-05  0.1186E-05
  0.2165E+03  0.3507E-05  0.1157E-05
  0.2174E+03  0.3304E-05  0.1126E-05
  0.2183E+03  0.3091E-05  0.1092E-05
  0.2192E+03  0.2871E-05  0.1056E-05
  0.2201E+03  0.2645E-05  0.1015E-05
  0.2210E+03  0.2415E-05  0.9703E-06
  0.2219E+03  0.2182E-05  0.9199E-06
  0.2228E+03  0.1947E-05  0.8633E-06
  0.2238E+03  0.1712E-05  0.7999E-06
  0.2247E+03  0.1479E-05  0.7292E-06
  0.2256E+03  0.1249E-05  0.6505E-06
  0.2265E+03  0.1024E-05  0.5637E-06
  0.2274E+03  0.8043E-06  0.4683E-06
  0.2283E+03  0.5915E-06  0.3642E-06
  0.2292E+03  0.3861E-06  0.2515E-06
  0.2301E+03  0.1889E-06  0.1300E-06
  0.2310E+03  0.0000E+00  0.0000E+00
