# Supplementary material for: Stability of local secondary structure determines selectivity of viral RNA chaperones
Source: Nucleic Acids Res. 2018 May 18;46(15):7924–37. doi: 10.1093/nar/gky394 (PMC6125681; doi:10.1093/nar/gky394)
Supplement: Supplementary Data [file gky394_supplemental_files.zip › RNP_20A.out]

           ####      G N O M              Version 5.0 (r9684)      ####
                                               Mon Apr  2 10:40:32 2018

           ####      Configuration                                 ####

    System Type:                   arbitrary monodisperse (job = 0)
    Minimum characteristic size:         0.0000
    Maximum characteristic size:       387.0000
    rad56:                               0.0000
    Force 0.0 at r = rmin:                  yes
    Force 0.0 at r = rmax:                  yes
    Initial alpha:                       0.0000
    Initial random seed:    7555222625033454681
    Points in real space:                   256

    Input  1:                      /Users/cysu_desu/Desktop/RNP_20A.dat
    First data point used:                   11
    Last data point used:                  1050
    Scaling coefficient:             0.1000E+01
    Experimental setup:            point collimation


           ####      Results                                       ####

    Parameter    DISCRP  OSCILL  STABIL  SYSDEV  POSITV  VALCEN  SMOOTH
    Weight        1.000   3.000   3.000   3.000   1.000   1.000   1.000
    Sigma         0.300   0.600   0.120   0.120   0.120   0.120   0.600
    Ideal         0.700   1.100   0.000   1.000   1.000   0.950   0.000
    Current       0.521   2.394   0.007   0.970   1.000   0.506   0.076
               --------------------------------------------------------
    Estimate      0.700   0.010   0.997   1.000   1.000   0.000   0.984

    Angular range:                       0.0059 to       0.2350
    Reciprocal space Rg:             0.8584E+02
    Reciprocal space I(0):           0.3068E+00

    Real space range:                    0.0000 to     387.0000
    Real space Rg:                   0.8657E+02 +-   0.9788E+00
    Real space I(0):                 0.3068E+00 +-   0.1474E-02

    Highest ALPHA (theor):           0.5383E+06
    Current ALPHA:                   0.4887E+02

    Total Estimate:                      0.6694 (a REASONABLE solution)


           ####      Experimental Data and Fit                     ####

      S          J EXP       ERROR       J REG       I REG

   0.000000E+00                                                0.306835E+00
   0.218715E-03                                                0.306796E+00
   0.437429E-03                                                0.306686E+00
   0.656144E-03                                                0.306503E+00
   0.874859E-03                                                0.306247E+00
   0.109357E-02                                                0.305918E+00
   0.131229E-02                                                0.305517E+00
   0.153100E-02                                                0.305044E+00
   0.174972E-02                                                0.304500E+00
   0.196843E-02                                                0.303885E+00
   0.218715E-02                                                0.303201E+00
   0.240586E-02                                                0.302447E+00
   0.262458E-02                                                0.301625E+00
   0.284329E-02                                                0.300735E+00
   0.306201E-02                                                0.299779E+00
   0.328072E-02                                                0.298758E+00
   0.349944E-02                                                0.297672E+00
   0.371815E-02                                                0.296523E+00
   0.393687E-02                                                0.295313E+00
   0.415558E-02                                                0.294042E+00
   0.437429E-02                                                0.292713E+00
   0.459301E-02                                                0.291325E+00
   0.481172E-02                                                0.289882E+00
   0.503044E-02                                                0.288384E+00
   0.524915E-02                                                0.286833E+00
   0.546787E-02                                                0.285230E+00
   0.568658E-02                                                0.283578E+00
   0.590530E-02   0.279672E+00   0.342474E-02   0.281877E+00   0.281877E+00
   0.612583E-02   0.275610E+00   0.304918E-02   0.280116E+00   0.280116E+00
   0.634636E-02   0.270881E+00   0.304252E-02   0.278309E+00   0.278309E+00
   0.656689E-02   0.275712E+00   0.289165E-02   0.276459E+00   0.276459E+00
   0.678742E-02   0.274255E+00   0.272461E-02   0.274567E+00   0.274567E+00
   0.700795E-02   0.269894E+00   0.266487E-02   0.272635E+00   0.272635E+00
   0.722848E-02   0.271577E+00   0.249141E-02   0.270666E+00   0.270666E+00
   0.744901E-02   0.263243E+00   0.238291E-02   0.268660E+00   0.268660E+00
   0.766954E-02   0.268927E+00   0.236228E-02   0.266621E+00   0.266621E+00
   0.789007E-02   0.261077E+00   0.226980E-02   0.264549E+00   0.264549E+00
   0.811060E-02   0.261576E+00   0.220179E-02   0.262446E+00   0.262446E+00
   0.833113E-02   0.260752E+00   0.215557E-02   0.260316E+00   0.260316E+00
   0.855166E-02   0.258459E+00   0.204711E-02   0.258158E+00   0.258158E+00
   0.877219E-02   0.256623E+00   0.199514E-02   0.255976E+00   0.255976E+00
   0.899272E-02   0.256452E+00   0.196529E-02   0.253772E+00   0.253772E+00
   0.921325E-02   0.252124E+00   0.187107E-02   0.251546E+00   0.251546E+00
   0.943378E-02   0.247459E+00   0.191689E-02   0.249301E+00   0.249301E+00
   0.965431E-02   0.245991E+00   0.182007E-02   0.247039E+00   0.247039E+00
   0.987483E-02   0.245276E+00   0.175366E-02   0.244762E+00   0.244762E+00
   0.100954E-01   0.247626E+00   0.175363E-02   0.242470E+00   0.242470E+00
   0.103159E-01   0.236858E+00   0.172246E-02   0.240167E+00   0.240167E+00
   0.105364E-01   0.236657E+00   0.166979E-02   0.237854E+00   0.237854E+00
   0.107569E-01   0.235232E+00   0.163115E-02   0.235531E+00   0.235531E+00
   0.109775E-01   0.232273E+00   0.162562E-02   0.233202E+00   0.233202E+00
   0.111980E-01   0.232771E+00   0.155710E-02   0.230868E+00   0.230868E+00
   0.114185E-01   0.228506E+00   0.156520E-02   0.228529E+00   0.228529E+00
   0.116391E-01   0.227252E+00   0.150176E-02   0.226189E+00   0.226189E+00
   0.118596E-01   0.225072E+00   0.152122E-02   0.223847E+00   0.223847E+00
   0.120801E-01   0.225013E+00   0.145293E-02   0.221506E+00   0.221506E+00
   0.123007E-01   0.218171E+00   0.144816E-02   0.219168E+00   0.219168E+00
   0.125212E-01   0.216859E+00   0.143722E-02   0.216832E+00   0.216832E+00
   0.127417E-01   0.215239E+00   0.139801E-02   0.214501E+00   0.214501E+00
   0.129622E-01   0.211884E+00   0.134911E-02   0.212176E+00   0.212176E+00
   0.131828E-01   0.210626E+00   0.136848E-02   0.209857E+00   0.209857E+00
   0.134033E-01   0.207242E+00   0.130030E-02   0.207547E+00   0.207547E+00
   0.136238E-01   0.206656E+00   0.134835E-02   0.205246E+00   0.205246E+00
   0.138444E-01   0.200838E+00   0.129323E-02   0.202955E+00   0.202955E+00
   0.140649E-01   0.201374E+00   0.124779E-02   0.200676E+00   0.200676E+00
   0.142854E-01   0.196860E+00   0.124920E-02   0.198408E+00   0.198408E+00
   0.145060E-01   0.197554E+00   0.121638E-02   0.196154E+00   0.196154E+00
   0.147265E-01   0.193009E+00   0.121596E-02   0.193913E+00   0.193913E+00
   0.149470E-01   0.191824E+00   0.123090E-02   0.191687E+00   0.191687E+00
   0.151676E-01   0.190159E+00   0.118017E-02   0.189476E+00   0.189476E+00
   0.153881E-01   0.186930E+00   0.114462E-02   0.187281E+00   0.187281E+00
   0.156086E-01   0.187022E+00   0.116474E-02   0.185103E+00   0.185103E+00
   0.158291E-01   0.182956E+00   0.109927E-02   0.182942E+00   0.182942E+00
   0.160497E-01   0.180827E+00   0.113324E-02   0.180798E+00   0.180798E+00
   0.162702E-01   0.176345E+00   0.112011E-02   0.178673E+00   0.178673E+00
   0.164907E-01   0.177073E+00   0.109113E-02   0.176566E+00   0.176566E+00
   0.167113E-01   0.174003E+00   0.106920E-02   0.174478E+00   0.174478E+00
   0.169318E-01   0.171941E+00   0.104928E-02   0.172409E+00   0.172409E+00
   0.171523E-01   0.169309E+00   0.103280E-02   0.170360E+00   0.170360E+00
   0.173728E-01   0.169377E+00   0.104789E-02   0.168330E+00   0.168330E+00
   0.175934E-01   0.166922E+00   0.104420E-02   0.166321E+00   0.166321E+00
   0.178139E-01   0.164293E+00   0.100445E-02   0.164332E+00   0.164332E+00
   0.180344E-01   0.164335E+00   0.996543E-03   0.162363E+00   0.162363E+00
   0.182550E-01   0.160592E+00   0.971294E-03   0.160414E+00   0.160414E+00
   0.184755E-01   0.160474E+00   0.977565E-03   0.158486E+00   0.158486E+00
   0.186960E-01   0.156777E+00   0.978810E-03   0.156579E+00   0.156579E+00
   0.189166E-01   0.154699E+00   0.948857E-03   0.154692E+00   0.154692E+00
   0.191371E-01   0.155217E+00   0.949004E-03   0.152825E+00   0.152825E+00
   0.193576E-01   0.151148E+00   0.921799E-03   0.150979E+00   0.150979E+00
   0.195781E-01   0.150277E+00   0.914124E-03   0.149153E+00   0.149153E+00
   0.197987E-01   0.146877E+00   0.917295E-03   0.147348E+00   0.147348E+00
   0.200192E-01   0.146664E+00   0.909721E-03   0.145563E+00   0.145563E+00
   0.202397E-01   0.144412E+00   0.883606E-03   0.143798E+00   0.143798E+00
   0.204603E-01   0.142529E+00   0.890167E-03   0.142053E+00   0.142053E+00
   0.206808E-01   0.139998E+00   0.846392E-03   0.140327E+00   0.140327E+00
   0.209013E-01   0.138460E+00   0.855809E-03   0.138621E+00   0.138621E+00
   0.211219E-01   0.137115E+00   0.856982E-03   0.136934E+00   0.136934E+00
   0.213424E-01   0.135566E+00   0.841121E-03   0.135267E+00   0.135267E+00
   0.215629E-01   0.133905E+00   0.832255E-03   0.133618E+00   0.133618E+00
   0.217834E-01   0.132743E+00   0.836287E-03   0.131988E+00   0.131988E+00
   0.220040E-01   0.130368E+00   0.803077E-03   0.130376E+00   0.130376E+00
   0.222245E-01   0.129233E+00   0.810232E-03   0.128783E+00   0.128783E+00
   0.224450E-01   0.128272E+00   0.802962E-03   0.127207E+00   0.127207E+00
   0.226656E-01   0.125850E+00   0.784965E-03   0.125649E+00   0.125649E+00
   0.228861E-01   0.123832E+00   0.782322E-03   0.124108E+00   0.124108E+00
   0.231066E-01   0.122791E+00   0.777138E-03   0.122585E+00   0.122585E+00
   0.233272E-01   0.121599E+00   0.760857E-03   0.121078E+00   0.121078E+00
   0.235477E-01   0.120064E+00   0.766719E-03   0.119588E+00   0.119588E+00
   0.237682E-01   0.118464E+00   0.742344E-03   0.118115E+00   0.118115E+00
   0.239887E-01   0.117565E+00   0.746246E-03   0.116658E+00   0.116658E+00
   0.242093E-01   0.114889E+00   0.731819E-03   0.115216E+00   0.115216E+00
   0.244298E-01   0.114871E+00   0.733182E-03   0.113789E+00   0.113789E+00
   0.246503E-01   0.113153E+00   0.724416E-03   0.112379E+00   0.112379E+00
   0.248709E-01   0.110576E+00   0.722141E-03   0.110983E+00   0.110983E+00
   0.250914E-01   0.109949E+00   0.700021E-03   0.109602E+00   0.109602E+00
   0.253119E-01   0.108355E+00   0.706613E-03   0.108236E+00   0.108236E+00
   0.255325E-01   0.107669E+00   0.692421E-03   0.106884E+00   0.106884E+00
   0.257530E-01   0.105920E+00   0.696188E-03   0.105547E+00   0.105547E+00
   0.259735E-01   0.105136E+00   0.687439E-03   0.104223E+00   0.104223E+00
   0.261940E-01   0.103256E+00   0.670182E-03   0.102913E+00   0.102913E+00
   0.264146E-01   0.101974E+00   0.668323E-03   0.101617E+00   0.101617E+00
   0.266351E-01   0.100949E+00   0.659450E-03   0.100334E+00   0.100334E+00
   0.268556E-01   0.995073E-01   0.654777E-03   0.990648E-01   0.990648E-01
   0.270762E-01   0.975260E-01   0.660608E-03   0.978082E-01   0.978082E-01
   0.272967E-01   0.960571E-01   0.646311E-03   0.965646E-01   0.965646E-01
   0.275172E-01   0.949693E-01   0.628812E-03   0.953337E-01   0.953337E-01
   0.277377E-01   0.944194E-01   0.634530E-03   0.941154E-01   0.941154E-01
   0.279583E-01   0.939037E-01   0.626341E-03   0.929096E-01   0.929096E-01
   0.281788E-01   0.924507E-01   0.625401E-03   0.917160E-01   0.917160E-01
   0.283993E-01   0.909852E-01   0.628088E-03   0.905346E-01   0.905346E-01
   0.286199E-01   0.898098E-01   0.603326E-03   0.893653E-01   0.893653E-01
   0.288404E-01   0.884079E-01   0.608317E-03   0.882079E-01   0.882079E-01
   0.290609E-01   0.881933E-01   0.595310E-03   0.870624E-01   0.870624E-01
   0.292815E-01   0.857068E-01   0.590624E-03   0.859287E-01   0.859287E-01
   0.295020E-01   0.857167E-01   0.589976E-03   0.848066E-01   0.848066E-01
   0.297225E-01   0.831525E-01   0.593178E-03   0.836960E-01   0.836960E-01
   0.299430E-01   0.829504E-01   0.568875E-03   0.825971E-01   0.825971E-01
   0.301636E-01   0.817451E-01   0.571847E-03   0.815093E-01   0.815093E-01
   0.303841E-01   0.801051E-01   0.563567E-03   0.804330E-01   0.804330E-01
   0.306046E-01   0.800116E-01   0.564306E-03   0.793679E-01   0.793679E-01
   0.308252E-01   0.796335E-01   0.564218E-03   0.783140E-01   0.783140E-01
   0.310457E-01   0.779708E-01   0.560106E-03   0.772712E-01   0.772712E-01
   0.312662E-01   0.765006E-01   0.547005E-03   0.762395E-01   0.762395E-01
   0.314868E-01   0.748316E-01   0.538043E-03   0.752188E-01   0.752188E-01
   0.317073E-01   0.750077E-01   0.540073E-03   0.742089E-01   0.742089E-01
   0.319278E-01   0.737264E-01   0.537856E-03   0.732101E-01   0.732101E-01
   0.321483E-01   0.737571E-01   0.538369E-03   0.722220E-01   0.722220E-01
   0.323689E-01   0.709746E-01   0.524064E-03   0.712447E-01   0.712447E-01
   0.325894E-01   0.708593E-01   0.523115E-03   0.702781E-01   0.702781E-01
   0.328099E-01   0.693081E-01   0.513427E-03   0.693223E-01   0.693223E-01
   0.330305E-01   0.688167E-01   0.510324E-03   0.683770E-01   0.683770E-01
   0.332510E-01   0.680029E-01   0.512750E-03   0.674423E-01   0.674423E-01
   0.334715E-01   0.668331E-01   0.502801E-03   0.665181E-01   0.665181E-01
   0.336921E-01   0.660665E-01   0.503971E-03   0.656044E-01   0.656044E-01
   0.339126E-01   0.648408E-01   0.497207E-03   0.647011E-01   0.647011E-01
   0.341331E-01   0.638361E-01   0.490998E-03   0.638081E-01   0.638081E-01
   0.343536E-01   0.632012E-01   0.488299E-03   0.629255E-01   0.629255E-01
   0.345742E-01   0.626336E-01   0.483822E-03   0.620531E-01   0.620531E-01
   0.347947E-01   0.620576E-01   0.484936E-03   0.611908E-01   0.611908E-01
   0.350152E-01   0.609919E-01   0.477828E-03   0.603387E-01   0.603387E-01
   0.352358E-01   0.595188E-01   0.473858E-03   0.594967E-01   0.594967E-01
   0.354563E-01   0.590221E-01   0.467546E-03   0.586647E-01   0.586647E-01
   0.356768E-01   0.580039E-01   0.466995E-03   0.578425E-01   0.578425E-01
   0.358974E-01   0.574776E-01   0.459513E-03   0.570307E-01   0.570307E-01
   0.361179E-01   0.569267E-01   0.457125E-03   0.562277E-01   0.562277E-01
   0.363384E-01   0.558259E-01   0.452492E-03   0.554351E-01   0.554351E-01
   0.365589E-01   0.543834E-01   0.454033E-03   0.546521E-01   0.546521E-01
   0.367795E-01   0.537554E-01   0.445392E-03   0.538786E-01   0.538786E-01
   0.370000E-01   0.525691E-01   0.441431E-03   0.531146E-01   0.531146E-01
   0.372205E-01   0.529883E-01   0.443636E-03   0.523600E-01   0.523600E-01
   0.374411E-01   0.519256E-01   0.432484E-03   0.516147E-01   0.516147E-01
   0.376616E-01   0.508787E-01   0.433626E-03   0.508788E-01   0.508788E-01
   0.378821E-01   0.502174E-01   0.432934E-03   0.501519E-01   0.501519E-01
   0.381027E-01   0.493345E-01   0.427320E-03   0.494342E-01   0.494342E-01
   0.383232E-01   0.489840E-01   0.421075E-03   0.487255E-01   0.487255E-01
   0.385437E-01   0.481544E-01   0.422552E-03   0.480256E-01   0.480256E-01
   0.387642E-01   0.471386E-01   0.413377E-03   0.473346E-01   0.473346E-01
   0.389848E-01   0.465990E-01   0.413749E-03   0.466524E-01   0.466524E-01
   0.392053E-01   0.459703E-01   0.412803E-03   0.459787E-01   0.459787E-01
   0.394258E-01   0.450499E-01   0.407962E-03   0.453136E-01   0.453136E-01
   0.396464E-01   0.445522E-01   0.401214E-03   0.446570E-01   0.446570E-01
   0.398669E-01   0.443894E-01   0.401400E-03   0.440087E-01   0.440087E-01
   0.400874E-01   0.432709E-01   0.397092E-03   0.433687E-01   0.433687E-01
   0.403080E-01   0.423711E-01   0.395627E-03   0.427368E-01   0.427368E-01
   0.405285E-01   0.434527E-01   0.403238E-03   0.421131E-01   0.421131E-01
   0.407490E-01   0.418294E-01   0.389097E-03   0.414973E-01   0.414973E-01
   0.409695E-01   0.412509E-01   0.389172E-03   0.408894E-01   0.408894E-01
   0.411901E-01   0.405198E-01   0.382757E-03   0.402893E-01   0.402893E-01
   0.414106E-01   0.397946E-01   0.381058E-03   0.396970E-01   0.396970E-01
   0.416311E-01   0.392369E-01   0.381538E-03   0.391122E-01   0.391122E-01
   0.418517E-01   0.387812E-01   0.379731E-03   0.385349E-01   0.385349E-01
   0.420722E-01   0.375354E-01   0.370897E-03   0.379651E-01   0.379651E-01
   0.422927E-01   0.376099E-01   0.370971E-03   0.374026E-01   0.374026E-01
   0.425132E-01   0.374453E-01   0.366789E-03   0.368474E-01   0.368474E-01
   0.427338E-01   0.362355E-01   0.365134E-03   0.362994E-01   0.362994E-01
   0.429543E-01   0.361272E-01   0.366745E-03   0.357584E-01   0.357584E-01
   0.431748E-01   0.349290E-01   0.364442E-03   0.352244E-01   0.352244E-01
   0.433954E-01   0.347096E-01   0.358774E-03   0.346973E-01   0.346973E-01
   0.436159E-01   0.342516E-01   0.354452E-03   0.341771E-01   0.341771E-01
   0.438364E-01   0.337793E-01   0.351413E-03   0.336635E-01   0.336635E-01
   0.440569E-01   0.335686E-01   0.353038E-03   0.331567E-01   0.331567E-01
   0.442775E-01   0.325606E-01   0.348011E-03   0.326564E-01   0.326564E-01
   0.444980E-01   0.327673E-01   0.350457E-03   0.321627E-01   0.321627E-01
   0.447185E-01   0.314586E-01   0.343727E-03   0.316754E-01   0.316754E-01
   0.449391E-01   0.313012E-01   0.339814E-03   0.311944E-01   0.311944E-01
   0.451596E-01   0.309765E-01   0.341986E-03   0.307197E-01   0.307197E-01
   0.453801E-01   0.297437E-01   0.334958E-03   0.302513E-01   0.302513E-01
   0.456007E-01   0.298241E-01   0.334948E-03   0.297890E-01   0.297890E-01
   0.458212E-01   0.291951E-01   0.336570E-03   0.293328E-01   0.293328E-01
   0.460417E-01   0.291562E-01   0.330900E-03   0.288826E-01   0.288826E-01
   0.462622E-01   0.284963E-01   0.326785E-03   0.284383E-01   0.284383E-01
   0.464828E-01   0.291425E-01   0.331401E-03   0.279999E-01   0.279999E-01
   0.467033E-01   0.279390E-01   0.324496E-03   0.275674E-01   0.275674E-01
   0.469238E-01   0.270779E-01   0.322429E-03   0.271406E-01   0.271406E-01
   0.471444E-01   0.267993E-01   0.320549E-03   0.267195E-01   0.267195E-01
   0.473649E-01   0.264945E-01   0.320235E-03   0.263041E-01   0.263041E-01
   0.475854E-01   0.260258E-01   0.316508E-03   0.258942E-01   0.258942E-01
   0.478060E-01   0.254768E-01   0.315564E-03   0.254901E-01   0.254901E-01
   0.480265E-01   0.254785E-01   0.311980E-03   0.250913E-01   0.250913E-01
   0.482470E-01   0.247012E-01   0.313540E-03   0.246975E-01   0.246975E-01
   0.484675E-01   0.245049E-01   0.306826E-03   0.243096E-01   0.243096E-01
   0.486881E-01   0.237207E-01   0.309081E-03   0.239269E-01   0.239269E-01
   0.489086E-01   0.237083E-01   0.306942E-03   0.235494E-01   0.235494E-01
   0.491291E-01   0.232437E-01   0.302196E-03   0.231771E-01   0.231771E-01
   0.493497E-01   0.231758E-01   0.300583E-03   0.228100E-01   0.228100E-01
   0.495702E-01   0.223623E-01   0.299450E-03   0.224480E-01   0.224480E-01
   0.497907E-01   0.219976E-01   0.297610E-03   0.220911E-01   0.220911E-01
   0.500113E-01   0.210387E-01   0.297027E-03   0.217392E-01   0.217392E-01
   0.502318E-01   0.210448E-01   0.292353E-03   0.213922E-01   0.213922E-01
   0.504523E-01   0.217469E-01   0.292301E-03   0.210502E-01   0.210502E-01
   0.506728E-01   0.205215E-01   0.292658E-03   0.207130E-01   0.207130E-01
   0.508934E-01   0.202690E-01   0.286702E-03   0.203807E-01   0.203807E-01
   0.511139E-01   0.201172E-01   0.288046E-03   0.200531E-01   0.200531E-01
   0.513344E-01   0.193590E-01   0.288281E-03   0.197303E-01   0.197303E-01
   0.515550E-01   0.189879E-01   0.280007E-03   0.194121E-01   0.194121E-01
   0.517755E-01   0.193110E-01   0.283103E-03   0.190985E-01   0.190985E-01
   0.519960E-01   0.187515E-01   0.280037E-03   0.187896E-01   0.187896E-01
   0.522166E-01   0.187449E-01   0.278183E-03   0.184851E-01   0.184851E-01
   0.524371E-01   0.180864E-01   0.279168E-03   0.181852E-01   0.181852E-01
   0.526576E-01   0.174396E-01   0.278389E-03   0.178896E-01   0.178896E-01
   0.528781E-01   0.177938E-01   0.272972E-03   0.175985E-01   0.175985E-01
   0.530987E-01   0.171304E-01   0.272918E-03   0.173117E-01   0.173117E-01
   0.533192E-01   0.172610E-01   0.272224E-03   0.170292E-01   0.170292E-01
   0.535397E-01   0.163675E-01   0.275426E-03   0.167510E-01   0.167510E-01
   0.537603E-01   0.167121E-01   0.281967E-03   0.164769E-01   0.164769E-01
   0.539808E-01   0.162674E-01   0.280897E-03   0.162070E-01   0.162070E-01
   0.542013E-01   0.159865E-01   0.282840E-03   0.159412E-01   0.159412E-01
   0.544219E-01   0.156301E-01   0.283846E-03   0.156794E-01   0.156794E-01
   0.546424E-01   0.157232E-01   0.282564E-03   0.154216E-01   0.154216E-01
   0.548629E-01   0.146855E-01   0.284144E-03   0.151678E-01   0.151678E-01
   0.550834E-01   0.150293E-01   0.287489E-03   0.149179E-01   0.149179E-01
   0.553040E-01   0.147952E-01   0.283606E-03   0.146719E-01   0.146719E-01
   0.555245E-01   0.141546E-01   0.286252E-03   0.144296E-01   0.144296E-01
   0.557450E-01   0.134557E-01   0.282432E-03   0.141911E-01   0.141911E-01
   0.559656E-01   0.139489E-01   0.286539E-03   0.139564E-01   0.139564E-01
   0.561861E-01   0.141462E-01   0.287859E-03   0.137252E-01   0.137252E-01
   0.564066E-01   0.133312E-01   0.287377E-03   0.134977E-01   0.134977E-01
   0.566272E-01   0.133560E-01   0.287045E-03   0.132738E-01   0.132738E-01
   0.568477E-01   0.130189E-01   0.288975E-03   0.130534E-01   0.130534E-01
   0.570682E-01   0.126706E-01   0.288935E-03   0.128364E-01   0.128364E-01
   0.572887E-01   0.128930E-01   0.293824E-03   0.126228E-01   0.126228E-01
   0.575093E-01   0.122197E-01   0.295856E-03   0.124127E-01   0.124127E-01
   0.577298E-01   0.120742E-01   0.290290E-03   0.122058E-01   0.122058E-01
   0.579503E-01   0.121982E-01   0.296325E-03   0.120022E-01   0.120022E-01
   0.581709E-01   0.114035E-01   0.284362E-03   0.118019E-01   0.118019E-01
   0.583914E-01   0.115780E-01   0.279628E-03   0.116047E-01   0.116047E-01
   0.586119E-01   0.119468E-01   0.277650E-03   0.114107E-01   0.114107E-01
   0.588325E-01   0.111898E-01   0.272245E-03   0.112198E-01   0.112198E-01
   0.590530E-01   0.110980E-01   0.269517E-03   0.110319E-01   0.110319E-01
   0.592735E-01   0.114636E-01   0.269508E-03   0.108470E-01   0.108470E-01
   0.594940E-01   0.105962E-01   0.265250E-03   0.106651E-01   0.106651E-01
   0.597146E-01   0.103929E-01   0.257437E-03   0.104859E-01   0.104859E-01
   0.599351E-01   0.106256E-01   0.260532E-03   0.103095E-01   0.103095E-01
   0.601556E-01   0.101978E-01   0.255769E-03   0.101365E-01   0.101365E-01
   0.603762E-01   0.997992E-02   0.255672E-03   0.996607E-02   0.996607E-02
   0.605967E-01   0.954053E-02   0.252983E-03   0.979829E-02   0.979829E-02
   0.608172E-01   0.963375E-02   0.251949E-03   0.963322E-02   0.963322E-02
   0.610378E-01   0.904333E-02   0.248061E-03   0.947081E-02   0.947081E-02
   0.612583E-01   0.934479E-02   0.247581E-03   0.931103E-02   0.931103E-02
   0.614788E-01   0.866936E-02   0.243851E-03   0.915383E-02   0.915383E-02
   0.616993E-01   0.885435E-02   0.243866E-03   0.899918E-02   0.899918E-02
   0.619199E-01   0.862884E-02   0.245112E-03   0.884706E-02   0.884706E-02
   0.621404E-01   0.856678E-02   0.243373E-03   0.869739E-02   0.869739E-02
   0.623609E-01   0.885921E-02   0.242249E-03   0.855016E-02   0.855016E-02
   0.625815E-01   0.833359E-02   0.236236E-03   0.840532E-02   0.840532E-02
   0.628020E-01   0.812171E-02   0.237825E-03   0.826286E-02   0.826286E-02
   0.630225E-01   0.790128E-02   0.233952E-03   0.812273E-02   0.812273E-02
   0.632430E-01   0.767407E-02   0.237308E-03   0.798490E-02   0.798490E-02
   0.634636E-01   0.758231E-02   0.236143E-03   0.784933E-02   0.784933E-02
   0.636841E-01   0.750029E-02   0.232317E-03   0.771600E-02   0.771600E-02
   0.639046E-01   0.758473E-02   0.231449E-03   0.758488E-02   0.758488E-02
   0.641252E-01   0.750228E-02   0.229002E-03   0.745588E-02   0.745588E-02
   0.643457E-01   0.739934E-02   0.230866E-03   0.732905E-02   0.732905E-02
   0.645662E-01   0.751877E-02   0.231111E-03   0.720431E-02   0.720431E-02
   0.647868E-01   0.687224E-02   0.229238E-03   0.708165E-02   0.708165E-02
   0.650073E-01   0.707019E-02   0.225851E-03   0.696104E-02   0.696104E-02
   0.652278E-01   0.663212E-02   0.224148E-03   0.684245E-02   0.684245E-02
   0.654483E-01   0.673491E-02   0.222190E-03   0.672584E-02   0.672584E-02
   0.656689E-01   0.658238E-02   0.223720E-03   0.661119E-02   0.661119E-02
   0.658894E-01   0.630264E-02   0.222229E-03   0.649851E-02   0.649851E-02
   0.661099E-01   0.596557E-02   0.222848E-03   0.638764E-02   0.638764E-02
   0.663305E-01   0.657244E-02   0.220837E-03   0.627873E-02   0.627873E-02
   0.665510E-01   0.619074E-02   0.218037E-03   0.617165E-02   0.617165E-02
   0.667715E-01   0.607393E-02   0.218829E-03   0.606640E-02   0.606640E-02
   0.669920E-01   0.576192E-02   0.218096E-03   0.596294E-02   0.596294E-02
   0.672126E-01   0.603625E-02   0.217479E-03   0.586126E-02   0.586126E-02
   0.674331E-01   0.596847E-02   0.219531E-03   0.576133E-02   0.576133E-02
   0.676536E-01   0.526473E-02   0.213823E-03   0.566313E-02   0.566313E-02
   0.678742E-01   0.549658E-02   0.212624E-03   0.556666E-02   0.556666E-02
   0.680947E-01   0.543981E-02   0.214452E-03   0.547181E-02   0.547181E-02
   0.683152E-01   0.511051E-02   0.212325E-03   0.537864E-02   0.537864E-02
   0.685358E-01   0.524902E-02   0.211670E-03   0.528711E-02   0.528711E-02
   0.687563E-01   0.530242E-02   0.213569E-03   0.519718E-02   0.519718E-02
   0.689768E-01   0.503189E-02   0.208555E-03   0.510886E-02   0.510886E-02
   0.691974E-01   0.489852E-02   0.209765E-03   0.502207E-02   0.502207E-02
   0.694179E-01   0.480908E-02   0.207657E-03   0.493684E-02   0.493684E-02
   0.696384E-01   0.476003E-02   0.208983E-03   0.485313E-02   0.485313E-02
   0.698589E-01   0.442901E-02   0.207445E-03   0.477092E-02   0.477092E-02
   0.700795E-01   0.485686E-02   0.207843E-03   0.469020E-02   0.469020E-02
   0.703000E-01   0.454479E-02   0.205794E-03   0.461093E-02   0.461093E-02
   0.705205E-01   0.448643E-02   0.205161E-03   0.453310E-02   0.453310E-02
   0.707411E-01   0.394068E-02   0.203235E-03   0.445668E-02   0.445668E-02
   0.709616E-01   0.448834E-02   0.203156E-03   0.438167E-02   0.438167E-02
   0.711821E-01   0.408736E-02   0.202654E-03   0.430804E-02   0.430804E-02
   0.714026E-01   0.416518E-02   0.202950E-03   0.423576E-02   0.423576E-02
   0.716232E-01   0.407678E-02   0.202423E-03   0.416469E-02   0.416469E-02
   0.718437E-01   0.420592E-02   0.201820E-03   0.409531E-02   0.409531E-02
   0.720642E-01   0.380691E-02   0.200957E-03   0.402710E-02   0.402710E-02
   0.722848E-01   0.402659E-02   0.199074E-03   0.395981E-02   0.395981E-02
   0.725053E-01   0.389994E-02   0.199862E-03   0.389413E-02   0.389413E-02
   0.727258E-01   0.382161E-02   0.201315E-03   0.382963E-02   0.382963E-02
   0.729464E-01   0.410073E-02   0.204063E-03   0.376636E-02   0.376636E-02
   0.731669E-01   0.375312E-02   0.201242E-03   0.370429E-02   0.370429E-02
   0.733874E-01   0.375972E-02   0.199993E-03   0.364343E-02   0.364343E-02
   0.736080E-01   0.353969E-02   0.201412E-03   0.358374E-02   0.358374E-02
   0.738285E-01   0.341259E-02   0.199102E-03   0.352522E-02   0.352522E-02
   0.740490E-01   0.324514E-02   0.201266E-03   0.346785E-02   0.346785E-02
   0.742695E-01   0.328223E-02   0.202626E-03   0.341160E-02   0.341160E-02
   0.744901E-01   0.313940E-02   0.197883E-03   0.335648E-02   0.335648E-02
   0.747106E-01   0.334636E-02   0.197224E-03   0.330245E-02   0.330245E-02
   0.749311E-01   0.296800E-02   0.196116E-03   0.324948E-02   0.324948E-02
   0.751517E-01   0.286489E-02   0.196895E-03   0.319762E-02   0.319762E-02
   0.753722E-01   0.318439E-02   0.197509E-03   0.314680E-02   0.314680E-02
   0.755927E-01   0.300755E-02   0.196105E-03   0.309700E-02   0.309700E-02
   0.758132E-01   0.266679E-02   0.190992E-03   0.304822E-02   0.304822E-02
   0.760338E-01   0.321036E-02   0.194081E-03   0.300045E-02   0.300045E-02
   0.762543E-01   0.269268E-02   0.192395E-03   0.295370E-02   0.295370E-02
   0.764748E-01   0.322643E-02   0.194647E-03   0.290790E-02   0.290790E-02
   0.766954E-01   0.287309E-02   0.192691E-03   0.286309E-02   0.286309E-02
   0.769159E-01   0.247084E-02   0.192992E-03   0.281919E-02   0.281919E-02
   0.771364E-01   0.235519E-02   0.189280E-03   0.277624E-02   0.277624E-02
   0.773569E-01   0.292354E-02   0.190806E-03   0.273421E-02   0.273421E-02
   0.775775E-01   0.282558E-02   0.189204E-03   0.269309E-02   0.269309E-02
   0.777980E-01   0.267115E-02   0.189491E-03   0.265283E-02   0.265283E-02
   0.780185E-01   0.226399E-02   0.188121E-03   0.261359E-02   0.261359E-02
   0.782391E-01   0.274009E-02   0.188706E-03   0.257502E-02   0.257502E-02
   0.784596E-01   0.303089E-02   0.188986E-03   0.253738E-02   0.253738E-02
   0.786801E-01   0.224955E-02   0.184921E-03   0.250058E-02   0.250058E-02
   0.789007E-01   0.270543E-02   0.186809E-03   0.246460E-02   0.246460E-02
   0.791212E-01   0.233736E-02   0.184807E-03   0.242942E-02   0.242942E-02
   0.793417E-01   0.190451E-02   0.183635E-03   0.239505E-02   0.239505E-02
   0.795623E-01   0.222739E-02   0.185324E-03   0.236146E-02   0.236146E-02
   0.797828E-01   0.242170E-02   0.184924E-03   0.232864E-02   0.232864E-02
   0.800033E-01   0.203636E-02   0.181437E-03   0.229660E-02   0.229660E-02
   0.802238E-01   0.208811E-02   0.183433E-03   0.226524E-02   0.226524E-02
   0.804444E-01   0.193900E-02   0.182160E-03   0.223464E-02   0.223464E-02
   0.806649E-01   0.179178E-02   0.180108E-03   0.220475E-02   0.220475E-02
   0.808854E-01   0.224716E-02   0.183586E-03   0.217558E-02   0.217558E-02
   0.811060E-01   0.231585E-02   0.181668E-03   0.214706E-02   0.214706E-02
   0.813265E-01   0.189855E-02   0.180736E-03   0.211923E-02   0.211923E-02
   0.815470E-01   0.193221E-02   0.180473E-03   0.209206E-02   0.209206E-02
   0.817675E-01   0.204953E-02   0.180593E-03   0.206554E-02   0.206554E-02
   0.819881E-01   0.183811E-02   0.180770E-03   0.203964E-02   0.203964E-02
   0.822086E-01   0.233635E-02   0.183146E-03   0.201437E-02   0.201437E-02
   0.824291E-01   0.213513E-02   0.180143E-03   0.198970E-02   0.198970E-02
   0.826497E-01   0.185099E-02   0.179060E-03   0.196563E-02   0.196563E-02
   0.828702E-01   0.177004E-02   0.179655E-03   0.194213E-02   0.194213E-02
   0.830907E-01   0.202025E-02   0.178453E-03   0.191920E-02   0.191920E-02
   0.833113E-01   0.186961E-02   0.178220E-03   0.189681E-02   0.189681E-02
   0.835318E-01   0.182677E-02   0.179252E-03   0.187491E-02   0.187491E-02
   0.837523E-01   0.174379E-02   0.177690E-03   0.185388E-02   0.185388E-02
   0.839729E-01   0.169330E-02   0.177812E-03   0.183272E-02   0.183272E-02
   0.841934E-01   0.171804E-02   0.175808E-03   0.181250E-02   0.181250E-02
   0.844139E-01   0.188492E-02   0.176999E-03   0.179271E-02   0.179271E-02
   0.846344E-01   0.183159E-02   0.176654E-03   0.177337E-02   0.177337E-02
   0.848550E-01   0.140676E-02   0.176855E-03   0.175448E-02   0.175448E-02
   0.850755E-01   0.175879E-02   0.175656E-03   0.173604E-02   0.173604E-02
   0.852960E-01   0.176348E-02   0.177147E-03   0.171803E-02   0.171803E-02
   0.855166E-01   0.172532E-02   0.175029E-03   0.170046E-02   0.170046E-02
   0.857371E-01   0.142922E-02   0.173656E-03   0.168329E-02   0.168329E-02
   0.859576E-01   0.142571E-02   0.173484E-03   0.166654E-02   0.166654E-02
   0.861781E-01   0.173332E-02   0.174349E-03   0.165015E-02   0.165015E-02
   0.863987E-01   0.147244E-02   0.175068E-03   0.163415E-02   0.163415E-02
   0.866192E-01   0.178039E-02   0.174265E-03   0.161852E-02   0.161852E-02
   0.868397E-01   0.133982E-02   0.171555E-03   0.160324E-02   0.160324E-02
   0.870603E-01   0.178965E-02   0.173347E-03   0.158833E-02   0.158833E-02
   0.872808E-01   0.129843E-02   0.171911E-03   0.157374E-02   0.157374E-02
   0.875013E-01   0.155113E-02   0.173383E-03   0.155948E-02   0.155948E-02
   0.877219E-01   0.156251E-02   0.173095E-03   0.154553E-02   0.154553E-02
   0.879424E-01   0.152321E-02   0.169711E-03   0.153189E-02   0.153189E-02
   0.881629E-01   0.142620E-02   0.171509E-03   0.151857E-02   0.151857E-02
   0.883834E-01   0.155006E-02   0.170266E-03   0.150552E-02   0.150552E-02
   0.886040E-01   0.172478E-02   0.171726E-03   0.149277E-02   0.149277E-02
   0.888245E-01   0.135660E-02   0.172312E-03   0.148029E-02   0.148029E-02
   0.890450E-01   0.144795E-02   0.171188E-03   0.146808E-02   0.146808E-02
   0.892656E-01   0.147199E-02   0.169021E-03   0.145613E-02   0.145613E-02
   0.894861E-01   0.126960E-02   0.168310E-03   0.144445E-02   0.144445E-02
   0.897066E-01   0.115000E-02   0.168527E-03   0.143300E-02   0.143300E-02
   0.899271E-01   0.127722E-02   0.168992E-03   0.142177E-02   0.142177E-02
   0.901477E-01   0.155547E-02   0.170517E-03   0.141086E-02   0.141086E-02
   0.903682E-01   0.135719E-02   0.169084E-03   0.140015E-02   0.140015E-02
   0.905887E-01   0.155517E-02   0.168073E-03   0.138967E-02   0.138967E-02
   0.908093E-01   0.152443E-02   0.166119E-03   0.137942E-02   0.137942E-02
   0.910298E-01   0.121094E-02   0.166948E-03   0.136938E-02   0.136938E-02
   0.912503E-01   0.116063E-02   0.166047E-03   0.135957E-02   0.135957E-02
   0.914709E-01   0.131411E-02   0.166617E-03   0.134997E-02   0.134997E-02
   0.916914E-01   0.128763E-02   0.166838E-03   0.134059E-02   0.134059E-02
   0.919119E-01   0.138162E-02   0.164861E-03   0.133141E-02   0.133141E-02
   0.921325E-01   0.113307E-02   0.165627E-03   0.132247E-02   0.132247E-02
   0.923530E-01   0.120620E-02   0.164641E-03   0.131372E-02   0.131372E-02
   0.925735E-01   0.126088E-02   0.165614E-03   0.130518E-02   0.130518E-02
   0.927940E-01   0.124251E-02   0.164026E-03   0.129685E-02   0.129685E-02
   0.930146E-01   0.133712E-02   0.165843E-03   0.128871E-02   0.128871E-02
   0.932351E-01   0.120883E-02   0.164295E-03   0.128079E-02   0.128079E-02
   0.934556E-01   0.142085E-02   0.163469E-03   0.127307E-02   0.127307E-02
   0.936762E-01   0.129940E-02   0.165314E-03   0.126555E-02   0.126555E-02
   0.938967E-01   0.135072E-02   0.165304E-03   0.125824E-02   0.125824E-02
   0.941172E-01   0.135299E-02   0.164652E-03   0.125112E-02   0.125112E-02
   0.943377E-01   0.129325E-02   0.165206E-03   0.124421E-02   0.124421E-02
   0.945583E-01   0.102468E-02   0.162365E-03   0.123750E-02   0.123750E-02
   0.947788E-01   0.103775E-02   0.162939E-03   0.123099E-02   0.123099E-02
   0.949993E-01   0.107690E-02   0.163169E-03   0.122469E-02   0.122469E-02
   0.952199E-01   0.138958E-02   0.163490E-03   0.121858E-02   0.121858E-02
   0.954404E-01   0.107914E-02   0.162412E-03   0.121266E-02   0.121266E-02
   0.956609E-01   0.114506E-02   0.162912E-03   0.120728E-02   0.120728E-02
   0.958815E-01   0.119382E-02   0.162079E-03   0.120134E-02   0.120134E-02
   0.961020E-01   0.124277E-02   0.162684E-03   0.119632E-02   0.119632E-02
   0.963225E-01   0.115888E-02   0.161960E-03   0.119100E-02   0.119100E-02
   0.965431E-01   0.117115E-02   0.161549E-03   0.118618E-02   0.118618E-02
   0.967636E-01   0.898760E-03   0.159878E-03   0.118148E-02   0.118148E-02
   0.969841E-01   0.834980E-03   0.160811E-03   0.117699E-02   0.117699E-02
   0.972046E-01   0.103430E-02   0.162108E-03   0.117268E-02   0.117268E-02
   0.974252E-01   0.142582E-02   0.161377E-03   0.116857E-02   0.116857E-02
   0.976457E-01   0.110482E-02   0.159760E-03   0.116466E-02   0.116466E-02
   0.978662E-01   0.121787E-02   0.159776E-03   0.116094E-02   0.116094E-02
   0.980868E-01   0.100968E-02   0.159603E-03   0.115740E-02   0.115740E-02
   0.983073E-01   0.122880E-02   0.161448E-03   0.115405E-02   0.115405E-02
   0.985278E-01   0.117964E-02   0.161193E-03   0.115090E-02   0.115090E-02
   0.987483E-01   0.124139E-02   0.158570E-03   0.114792E-02   0.114792E-02
   0.989689E-01   0.104964E-02   0.159175E-03   0.114514E-02   0.114514E-02
   0.991894E-01   0.103982E-02   0.157198E-03   0.114250E-02   0.114250E-02
   0.994099E-01   0.122176E-02   0.159212E-03   0.114004E-02   0.114004E-02
   0.996305E-01   0.122307E-02   0.160171E-03   0.113776E-02   0.113776E-02
   0.998510E-01   0.119841E-02   0.159542E-03   0.113564E-02   0.113564E-02
   0.100071E+00   0.114880E-02   0.157206E-03   0.113367E-02   0.113367E-02
   0.100292E+00   0.100552E-02   0.157166E-03   0.113186E-02   0.113186E-02
   0.100513E+00   0.673360E-03   0.156287E-03   0.113019E-02   0.113019E-02
   0.100733E+00   0.101976E-02   0.157826E-03   0.112867E-02   0.112867E-02
   0.100954E+00   0.115227E-02   0.158161E-03   0.112728E-02   0.112728E-02
   0.101174E+00   0.112022E-02   0.157796E-03   0.112602E-02   0.112602E-02
   0.101395E+00   0.101833E-02   0.157630E-03   0.112489E-02   0.112489E-02
   0.101615E+00   0.138663E-02   0.156069E-03   0.112387E-02   0.112387E-02
   0.101836E+00   0.885500E-03   0.155135E-03   0.112298E-02   0.112298E-02
   0.102056E+00   0.119526E-02   0.157114E-03   0.112220E-02   0.112220E-02
   0.102277E+00   0.890180E-03   0.155915E-03   0.112146E-02   0.112146E-02
   0.102497E+00   0.824930E-03   0.156177E-03   0.112084E-02   0.112084E-02
   0.102718E+00   0.112341E-02   0.154378E-03   0.112031E-02   0.112031E-02
   0.102938E+00   0.104999E-02   0.154209E-03   0.111984E-02   0.111984E-02
   0.103159E+00   0.106716E-02   0.155630E-03   0.111946E-02   0.111946E-02
   0.103379E+00   0.929400E-03   0.154908E-03   0.111911E-02   0.111911E-02
   0.103600E+00   0.111603E-02   0.155474E-03   0.111883E-02   0.111883E-02
   0.103820E+00   0.142700E-02   0.157231E-03   0.111861E-02   0.111861E-02
   0.104041E+00   0.992610E-03   0.153193E-03   0.111836E-02   0.111836E-02
   0.104262E+00   0.988310E-03   0.153117E-03   0.111819E-02   0.111819E-02
   0.104482E+00   0.124713E-02   0.154796E-03   0.111803E-02   0.111803E-02
   0.104703E+00   0.113780E-02   0.154583E-03   0.111788E-02   0.111788E-02
   0.104923E+00   0.123608E-02   0.154007E-03   0.111773E-02   0.111773E-02
   0.105144E+00   0.110406E-02   0.155107E-03   0.111758E-02   0.111758E-02
   0.105364E+00   0.118608E-02   0.152584E-03   0.111743E-02   0.111743E-02
   0.105585E+00   0.915420E-03   0.153044E-03   0.111724E-02   0.111724E-02
   0.105805E+00   0.129595E-02   0.153218E-03   0.111705E-02   0.111705E-02
   0.106026E+00   0.134621E-02   0.153243E-03   0.111682E-02   0.111682E-02
   0.106246E+00   0.126671E-02   0.153325E-03   0.111654E-02   0.111654E-02
   0.106467E+00   0.882580E-03   0.152515E-03   0.111623E-02   0.111623E-02
   0.106687E+00   0.130329E-02   0.152464E-03   0.111586E-02   0.111586E-02
   0.106908E+00   0.116539E-02   0.153220E-03   0.111544E-02   0.111544E-02
   0.107129E+00   0.965990E-03   0.151665E-03   0.111496E-02   0.111496E-02
   0.107349E+00   0.103648E-02   0.150319E-03   0.111441E-02   0.111441E-02
   0.107569E+00   0.119364E-02   0.152570E-03   0.111376E-02   0.111376E-02
   0.107790E+00   0.110425E-02   0.150748E-03   0.111306E-02   0.111306E-02
   0.108011E+00   0.980470E-03   0.151460E-03   0.111228E-02   0.111228E-02
   0.108231E+00   0.132786E-02   0.151775E-03   0.111146E-02   0.111146E-02
   0.108452E+00   0.116410E-02   0.150972E-03   0.111049E-02   0.111049E-02
   0.108672E+00   0.119641E-02   0.150648E-03   0.110945E-02   0.110945E-02
   0.108893E+00   0.125629E-02   0.150859E-03   0.110832E-02   0.110832E-02
   0.109113E+00   0.106812E-02   0.151460E-03   0.110708E-02   0.110708E-02
   0.109334E+00   0.114569E-02   0.150896E-03   0.110575E-02   0.110575E-02
   0.109554E+00   0.124186E-02   0.154199E-03   0.110431E-02   0.110431E-02
   0.109775E+00   0.104974E-02   0.154131E-03   0.110278E-02   0.110278E-02
   0.109995E+00   0.870600E-03   0.154520E-03   0.110114E-02   0.110114E-02
   0.110216E+00   0.136393E-02   0.157939E-03   0.109939E-02   0.109939E-02
   0.110436E+00   0.126284E-02   0.158463E-03   0.109755E-02   0.109755E-02
   0.110657E+00   0.126455E-02   0.159474E-03   0.109559E-02   0.109559E-02
   0.110878E+00   0.130662E-02   0.159554E-03   0.109353E-02   0.109353E-02
   0.111098E+00   0.927250E-03   0.158204E-03   0.109138E-02   0.109138E-02
   0.111319E+00   0.109224E-02   0.160166E-03   0.108911E-02   0.108911E-02
   0.111539E+00   0.136685E-02   0.160815E-03   0.108674E-02   0.108674E-02
   0.111760E+00   0.109955E-02   0.160893E-03   0.108426E-02   0.108426E-02
   0.111980E+00   0.121098E-02   0.163710E-03   0.108173E-02   0.108173E-02
   0.112201E+00   0.107891E-02   0.160793E-03   0.107904E-02   0.107904E-02
   0.112421E+00   0.116622E-02   0.161614E-03   0.107628E-02   0.107628E-02
   0.112642E+00   0.931360E-03   0.161777E-03   0.107344E-02   0.107344E-02
   0.112862E+00   0.102066E-02   0.162195E-03   0.107048E-02   0.107048E-02
   0.113083E+00   0.105581E-02   0.164811E-03   0.106746E-02   0.106746E-02
   0.113303E+00   0.124905E-02   0.164101E-03   0.106433E-02   0.106433E-02
   0.113524E+00   0.120139E-02   0.163353E-03   0.106113E-02   0.106113E-02
   0.113744E+00   0.134111E-02   0.164879E-03   0.105791E-02   0.105791E-02
   0.113965E+00   0.128549E-02   0.161153E-03   0.105449E-02   0.105449E-02
   0.114185E+00   0.847590E-03   0.160045E-03   0.105105E-02   0.105105E-02
   0.114406E+00   0.981290E-03   0.157743E-03   0.104755E-02   0.104755E-02
   0.114627E+00   0.111624E-02   0.158024E-03   0.104397E-02   0.104397E-02
   0.114847E+00   0.104509E-02   0.154697E-03   0.104034E-02   0.104034E-02
   0.115068E+00   0.105746E-02   0.155980E-03   0.103664E-02   0.103664E-02
   0.115288E+00   0.102962E-02   0.154651E-03   0.103288E-02   0.103288E-02
   0.115509E+00   0.849900E-03   0.154129E-03   0.102907E-02   0.102907E-02
   0.115729E+00   0.100682E-02   0.153493E-03   0.102519E-02   0.102519E-02
   0.115950E+00   0.996870E-03   0.154832E-03   0.102128E-02   0.102128E-02
   0.116170E+00   0.910160E-03   0.151505E-03   0.101732E-02   0.101732E-02
   0.116391E+00   0.982650E-03   0.152059E-03   0.101331E-02   0.101331E-02
   0.116611E+00   0.949450E-03   0.152131E-03   0.100926E-02   0.100926E-02
   0.116832E+00   0.120059E-02   0.152214E-03   0.100519E-02   0.100519E-02
   0.117052E+00   0.941150E-03   0.151791E-03   0.100106E-02   0.100106E-02
   0.117273E+00   0.108393E-02   0.151599E-03   0.996900E-03   0.996900E-03
   0.117493E+00   0.107708E-02   0.150748E-03   0.992707E-03   0.992707E-03
   0.117714E+00   0.111876E-02   0.151348E-03   0.988494E-03   0.988494E-03
   0.117934E+00   0.106550E-02   0.150136E-03   0.984253E-03   0.984253E-03
   0.118155E+00   0.892350E-03   0.149124E-03   0.979976E-03   0.979976E-03
   0.118375E+00   0.111286E-02   0.149978E-03   0.975680E-03   0.975680E-03
   0.118596E+00   0.104612E-02   0.149979E-03   0.971364E-03   0.971364E-03
   0.118817E+00   0.866730E-03   0.150360E-03   0.967018E-03   0.967018E-03
   0.119037E+00   0.110748E-02   0.148509E-03   0.962655E-03   0.962655E-03
   0.119258E+00   0.782540E-03   0.148953E-03   0.958271E-03   0.958271E-03
   0.119478E+00   0.779870E-03   0.146896E-03   0.953743E-03   0.953743E-03
   0.119699E+00   0.922440E-03   0.147498E-03   0.949434E-03   0.949434E-03
   0.119919E+00   0.920010E-03   0.148523E-03   0.944927E-03   0.944927E-03
   0.120140E+00   0.105491E-02   0.147998E-03   0.940675E-03   0.940675E-03
   0.120360E+00   0.108781E-02   0.147822E-03   0.935997E-03   0.935997E-03
   0.120581E+00   0.118340E-02   0.147617E-03   0.931584E-03   0.931584E-03
   0.120801E+00   0.942210E-03   0.146232E-03   0.927079E-03   0.927079E-03
   0.121022E+00   0.100617E-02   0.145851E-03   0.922549E-03   0.922549E-03
   0.121242E+00   0.105334E-02   0.148047E-03   0.918005E-03   0.918005E-03
   0.121463E+00   0.918100E-03   0.146403E-03   0.913439E-03   0.913439E-03
   0.121683E+00   0.950500E-03   0.146486E-03   0.908856E-03   0.908856E-03
   0.121904E+00   0.889110E-03   0.145512E-03   0.904250E-03   0.904250E-03
   0.122124E+00   0.106217E-02   0.144188E-03   0.899628E-03   0.899628E-03
   0.122345E+00   0.967910E-03   0.145929E-03   0.894989E-03   0.894989E-03
   0.122566E+00   0.824430E-03   0.146311E-03   0.890312E-03   0.890312E-03
   0.122786E+00   0.844570E-03   0.145108E-03   0.885615E-03   0.885615E-03
   0.123007E+00   0.101758E-02   0.144829E-03   0.880905E-03   0.880905E-03
   0.123227E+00   0.939080E-03   0.143390E-03   0.876172E-03   0.876172E-03
   0.123448E+00   0.979390E-03   0.144277E-03   0.871406E-03   0.871406E-03
   0.123668E+00   0.863620E-03   0.144604E-03   0.866618E-03   0.866618E-03
   0.123889E+00   0.941850E-03   0.143598E-03   0.861792E-03   0.861792E-03
   0.124109E+00   0.901680E-03   0.144241E-03   0.856956E-03   0.856956E-03
   0.124330E+00   0.100851E-02   0.143736E-03   0.852083E-03   0.852083E-03
   0.124550E+00   0.744530E-03   0.141298E-03   0.847183E-03   0.847183E-03
   0.124771E+00   0.834820E-03   0.143176E-03   0.842246E-03   0.842246E-03
   0.124991E+00   0.120497E-02   0.144057E-03   0.837292E-03   0.837292E-03
   0.125212E+00   0.868960E-03   0.142925E-03   0.832295E-03   0.832295E-03
   0.125433E+00   0.778100E-03   0.142608E-03   0.827269E-03   0.827269E-03
   0.125653E+00   0.809890E-03   0.141626E-03   0.822189E-03   0.822189E-03
   0.125873E+00   0.868760E-03   0.141073E-03   0.817105E-03   0.817105E-03
   0.126094E+00   0.876710E-03   0.141977E-03   0.811974E-03   0.811974E-03
   0.126315E+00   0.862700E-03   0.142193E-03   0.806845E-03   0.806845E-03
   0.126535E+00   0.606380E-03   0.141132E-03   0.801660E-03   0.801660E-03
   0.126756E+00   0.602620E-03   0.141654E-03   0.796439E-03   0.796439E-03
   0.126976E+00   0.905210E-03   0.139990E-03   0.791184E-03   0.791184E-03
   0.127197E+00   0.615600E-03   0.140172E-03   0.785899E-03   0.785899E-03
   0.127417E+00   0.788350E-03   0.140380E-03   0.780584E-03   0.780584E-03
   0.127638E+00   0.117512E-02   0.142793E-03   0.775234E-03   0.775234E-03
   0.127858E+00   0.744110E-03   0.140194E-03   0.769846E-03   0.769846E-03
   0.128079E+00   0.831410E-03   0.142108E-03   0.764440E-03   0.764440E-03
   0.128299E+00   0.737820E-03   0.138941E-03   0.758999E-03   0.758999E-03
   0.128520E+00   0.856650E-03   0.140243E-03   0.753523E-03   0.753523E-03
   0.128740E+00   0.647800E-03   0.140691E-03   0.748026E-03   0.748026E-03
   0.128961E+00   0.836820E-03   0.139581E-03   0.742513E-03   0.742513E-03
   0.129182E+00   0.748700E-03   0.140260E-03   0.736947E-03   0.736947E-03
   0.129402E+00   0.568920E-03   0.139630E-03   0.731362E-03   0.731362E-03
   0.129623E+00   0.615620E-03   0.139454E-03   0.725762E-03   0.725762E-03
   0.129843E+00   0.762770E-03   0.139168E-03   0.720137E-03   0.720137E-03
   0.130064E+00   0.852130E-03   0.139960E-03   0.714487E-03   0.714487E-03
   0.130284E+00   0.627220E-03   0.137387E-03   0.708816E-03   0.708816E-03
   0.130505E+00   0.550350E-03   0.138358E-03   0.703128E-03   0.703128E-03
   0.130725E+00   0.712280E-03   0.138764E-03   0.697419E-03   0.697419E-03
   0.130946E+00   0.812720E-03   0.139316E-03   0.691698E-03   0.691698E-03
   0.131166E+00   0.941780E-03   0.140226E-03   0.685956E-03   0.685956E-03
   0.131387E+00   0.798000E-03   0.136937E-03   0.680126E-03   0.680126E-03
   0.131607E+00   0.763310E-03   0.137530E-03   0.674546E-03   0.674546E-03
   0.131828E+00   0.635410E-03   0.137547E-03   0.668613E-03   0.668613E-03
   0.132048E+00   0.694240E-03   0.137379E-03   0.662899E-03   0.662899E-03
   0.132269E+00   0.759760E-03   0.138143E-03   0.657154E-03   0.657154E-03
   0.132489E+00   0.674270E-03   0.136534E-03   0.651287E-03   0.651287E-03
   0.132710E+00   0.770730E-03   0.136404E-03   0.645492E-03   0.645492E-03
   0.132931E+00   0.709970E-03   0.136323E-03   0.639683E-03   0.639683E-03
   0.133151E+00   0.736440E-03   0.135758E-03   0.633875E-03   0.633875E-03
   0.133372E+00   0.621050E-03   0.136548E-03   0.628066E-03   0.628066E-03
   0.133592E+00   0.631000E-03   0.137706E-03   0.622256E-03   0.622256E-03
   0.133813E+00   0.703040E-03   0.135100E-03   0.616448E-03   0.616448E-03
   0.134033E+00   0.704010E-03   0.134858E-03   0.610645E-03   0.610645E-03
   0.134254E+00   0.624540E-03   0.135731E-03   0.604842E-03   0.604842E-03
   0.134474E+00   0.617580E-03   0.136003E-03   0.599047E-03   0.599047E-03
   0.134695E+00   0.565060E-03   0.135613E-03   0.593256E-03   0.593256E-03
   0.134915E+00   0.474330E-03   0.135837E-03   0.587473E-03   0.587473E-03
   0.135136E+00   0.735330E-03   0.134177E-03   0.581699E-03   0.581699E-03
   0.135356E+00   0.520270E-03   0.134689E-03   0.575938E-03   0.575938E-03
   0.135577E+00   0.544540E-03   0.134575E-03   0.570179E-03   0.570179E-03
   0.135797E+00   0.476360E-03   0.134568E-03   0.564433E-03   0.564433E-03
   0.136018E+00   0.549340E-03   0.135743E-03   0.558695E-03   0.558695E-03
   0.136238E+00   0.518490E-03   0.135371E-03   0.552980E-03   0.552980E-03
   0.136459E+00   0.465090E-03   0.133282E-03   0.547273E-03   0.547273E-03
   0.136680E+00   0.675860E-03   0.133637E-03   0.541575E-03   0.541575E-03
   0.136900E+00   0.774140E-03   0.135212E-03   0.535899E-03   0.535899E-03
   0.137121E+00   0.502700E-03   0.134089E-03   0.530234E-03   0.530234E-03
   0.137341E+00   0.666530E-03   0.134268E-03   0.524582E-03   0.524582E-03
   0.137562E+00   0.572820E-03   0.135120E-03   0.518947E-03   0.518947E-03
   0.137782E+00   0.356950E-03   0.131798E-03   0.513337E-03   0.513337E-03
   0.138003E+00   0.545900E-03   0.134049E-03   0.507732E-03   0.507732E-03
   0.138223E+00   0.687350E-03   0.132910E-03   0.502146E-03   0.502146E-03
   0.138444E+00   0.464120E-03   0.133334E-03   0.496582E-03   0.496582E-03
   0.138664E+00   0.602170E-03   0.133808E-03   0.491033E-03   0.491033E-03
   0.138885E+00   0.412120E-03   0.133302E-03   0.485504E-03   0.485504E-03
   0.139105E+00   0.213460E-03   0.131661E-03   0.479994E-03   0.479994E-03
   0.139326E+00   0.384930E-03   0.132625E-03   0.474508E-03   0.474508E-03
   0.139546E+00   0.526930E-03   0.132567E-03   0.469035E-03   0.469035E-03
   0.139767E+00   0.470900E-03   0.132913E-03   0.463603E-03   0.463603E-03
   0.139987E+00   0.539570E-03   0.132652E-03   0.458179E-03   0.458179E-03
   0.140208E+00   0.475920E-03   0.131439E-03   0.452753E-03   0.452753E-03
   0.140429E+00   0.355040E-03   0.132477E-03   0.447365E-03   0.447365E-03
   0.140649E+00   0.630590E-03   0.131515E-03   0.442005E-03   0.442005E-03
   0.140870E+00   0.371340E-03   0.131569E-03   0.436663E-03   0.436663E-03
   0.141090E+00   0.435090E-03   0.131464E-03   0.431352E-03   0.431352E-03
   0.141311E+00   0.605750E-03   0.132189E-03   0.426064E-03   0.426064E-03
   0.141531E+00   0.221210E-03   0.131015E-03   0.420806E-03   0.420806E-03
   0.141752E+00   0.457090E-03   0.131666E-03   0.415565E-03   0.415565E-03
   0.141972E+00   0.340280E-03   0.130861E-03   0.410358E-03   0.410358E-03
   0.142193E+00   0.428560E-03   0.129973E-03   0.405180E-03   0.405180E-03
   0.142413E+00   0.365630E-03   0.131665E-03   0.400034E-03   0.400034E-03
   0.142634E+00   0.438670E-03   0.129688E-03   0.394913E-03   0.394913E-03
   0.142854E+00   0.565940E-03   0.131440E-03   0.389825E-03   0.389825E-03
   0.143075E+00   0.363040E-03   0.131389E-03   0.384769E-03   0.384769E-03
   0.143295E+00   0.516880E-03   0.130553E-03   0.379716E-03   0.379716E-03
   0.143516E+00   0.408740E-03   0.129469E-03   0.374966E-03   0.374966E-03
   0.143736E+00   0.422230E-03   0.130075E-03   0.369807E-03   0.369807E-03
   0.143957E+00  -0.400800E-04   0.128165E-03   0.364878E-03   0.364878E-03
   0.144177E+00   0.342170E-03   0.130717E-03   0.360141E-03   0.360141E-03
   0.144398E+00   0.318990E-03   0.130408E-03   0.355136E-03   0.355136E-03
   0.144619E+00   0.271940E-03   0.128506E-03   0.350431E-03   0.350431E-03
   0.144839E+00   0.552180E-03   0.130208E-03   0.345695E-03   0.345695E-03
   0.145060E+00   0.494600E-03   0.128304E-03   0.341000E-03   0.341000E-03
   0.145280E+00   0.308340E-03   0.129067E-03   0.336354E-03   0.336354E-03
   0.145501E+00   0.857800E-04   0.129036E-03   0.331753E-03   0.331753E-03
   0.145721E+00   0.184680E-03   0.129129E-03   0.327207E-03   0.327207E-03
   0.145942E+00   0.213130E-03   0.128019E-03   0.322713E-03   0.322713E-03
   0.146162E+00   0.246300E-03   0.128158E-03   0.318268E-03   0.318268E-03
   0.146383E+00   0.227530E-03   0.127803E-03   0.313882E-03   0.313882E-03
   0.146603E+00   0.211300E-03   0.128531E-03   0.309554E-03   0.309554E-03
   0.146824E+00   0.317140E-03   0.129435E-03   0.305284E-03   0.305284E-03
   0.147044E+00   0.240260E-03   0.127578E-03   0.301072E-03   0.301072E-03
   0.147265E+00   0.175760E-03   0.127543E-03   0.296921E-03   0.296921E-03
   0.147485E+00   0.199640E-03   0.126849E-03   0.292834E-03   0.292834E-03
   0.147706E+00   0.202350E-03   0.127401E-03   0.288797E-03   0.288797E-03
   0.147926E+00   0.507150E-03   0.128318E-03   0.284852E-03   0.284852E-03
   0.148147E+00   0.231120E-03   0.127511E-03   0.280960E-03   0.280960E-03
   0.148368E+00   0.210660E-03   0.128323E-03   0.277137E-03   0.277137E-03
   0.148588E+00   0.338120E-03   0.126458E-03   0.273390E-03   0.273390E-03
   0.148809E+00   0.987400E-04   0.126355E-03   0.269698E-03   0.269698E-03
   0.149029E+00   0.416610E-03   0.127344E-03   0.266085E-03   0.266085E-03
   0.149250E+00   0.416260E-03   0.128331E-03   0.262542E-03   0.262542E-03
   0.149470E+00   0.715800E-04   0.125775E-03   0.259072E-03   0.259072E-03
   0.149691E+00   0.269730E-03   0.127281E-03   0.255715E-03   0.255715E-03
   0.149911E+00   0.254740E-03   0.126252E-03   0.252347E-03   0.252347E-03
   0.150132E+00   0.155440E-03   0.126397E-03   0.249085E-03   0.249085E-03
   0.150352E+00   0.370710E-03   0.126400E-03   0.245935E-03   0.245935E-03
   0.150573E+00   0.240830E-03   0.126123E-03   0.242837E-03   0.242837E-03
   0.150793E+00   0.311830E-03   0.125935E-03   0.239810E-03   0.239810E-03
   0.151014E+00   0.180010E-03   0.125967E-03   0.236862E-03   0.236862E-03
   0.151234E+00   0.382440E-03   0.126563E-03   0.233990E-03   0.233990E-03
   0.151455E+00   0.472800E-04   0.124961E-03   0.231189E-03   0.231189E-03
   0.151675E+00   0.138870E-03   0.126120E-03   0.228458E-03   0.228458E-03
   0.151896E+00   0.596700E-04   0.124668E-03   0.225812E-03   0.225812E-03
   0.152117E+00   0.273720E-03   0.125173E-03   0.223235E-03   0.223235E-03
   0.152337E+00   0.557400E-04   0.125250E-03   0.220730E-03   0.220730E-03
   0.152558E+00   0.454900E-04   0.125374E-03   0.218298E-03   0.218298E-03
   0.152778E+00  -0.165150E-03   0.124049E-03   0.215940E-03   0.215940E-03
   0.152999E+00   0.332080E-03   0.125713E-03   0.213635E-03   0.213635E-03
   0.153219E+00   0.273880E-03   0.124438E-03   0.211417E-03   0.211417E-03
   0.153440E+00   0.882900E-04   0.124002E-03   0.209258E-03   0.209258E-03
   0.153660E+00   0.154000E-03   0.125076E-03   0.207168E-03   0.207168E-03
   0.153881E+00   0.531900E-04   0.124715E-03   0.205141E-03   0.205141E-03
   0.154101E+00   0.101020E-03   0.124152E-03   0.203179E-03   0.203179E-03
   0.154322E+00   0.114220E-03   0.123460E-03   0.201276E-03   0.201276E-03
   0.154542E+00   0.119890E-03   0.123604E-03   0.199434E-03   0.199434E-03
   0.154763E+00   0.283230E-03   0.124764E-03   0.197650E-03   0.197650E-03
   0.154983E+00   0.227650E-03   0.124748E-03   0.195922E-03   0.195922E-03
   0.155204E+00  -0.177030E-03   0.123805E-03   0.194239E-03   0.194239E-03
   0.155424E+00   0.146320E-03   0.123770E-03   0.192771E-03   0.192771E-03
   0.155645E+00   0.380000E-04   0.123438E-03   0.191077E-03   0.191077E-03
   0.155866E+00   0.139050E-03   0.122844E-03   0.189484E-03   0.189484E-03
   0.156086E+00   0.598500E-04   0.123470E-03   0.188061E-03   0.188061E-03
   0.156307E+00   0.278160E-03   0.123343E-03   0.186737E-03   0.186737E-03
   0.156527E+00   0.126190E-03   0.123899E-03   0.185240E-03   0.185240E-03
   0.156748E+00   0.193340E-03   0.123409E-03   0.183904E-03   0.183904E-03
   0.156968E+00   0.115340E-03   0.122432E-03   0.182596E-03   0.182596E-03
   0.157189E+00   0.280800E-03   0.122746E-03   0.181325E-03   0.181325E-03
   0.157409E+00   0.146980E-03   0.122722E-03   0.180091E-03   0.180091E-03
   0.157630E+00   0.385550E-03   0.122757E-03   0.178888E-03   0.178888E-03
   0.157850E+00   0.797600E-04   0.124029E-03   0.177710E-03   0.177710E-03
   0.158071E+00   0.178600E-04   0.122106E-03   0.176567E-03   0.176567E-03
   0.158291E+00   0.240400E-04   0.121922E-03   0.175448E-03   0.175448E-03
   0.158512E+00   0.134630E-03   0.122437E-03   0.174355E-03   0.174355E-03
   0.158732E+00   0.218390E-03   0.122237E-03   0.173280E-03   0.173280E-03
   0.158953E+00   0.223370E-03   0.122461E-03   0.172246E-03   0.172246E-03
   0.159173E+00  -0.392000E-05   0.122743E-03   0.171206E-03   0.171206E-03
   0.159394E+00   0.193650E-03   0.121698E-03   0.170194E-03   0.170194E-03
   0.159615E+00   0.168300E-03   0.121626E-03   0.169199E-03   0.169199E-03
   0.159835E+00   0.256090E-03   0.122221E-03   0.168215E-03   0.168215E-03
   0.160056E+00   0.213620E-03   0.122230E-03   0.167245E-03   0.167245E-03
   0.160276E+00   0.157900E-03   0.121231E-03   0.166295E-03   0.166295E-03
   0.160497E+00   0.740600E-04   0.122008E-03   0.165353E-03   0.165353E-03
   0.160717E+00   0.300680E-03   0.121150E-03   0.164418E-03   0.164418E-03
   0.160938E+00   0.335120E-03   0.121603E-03   0.163495E-03   0.163495E-03
   0.161158E+00   0.275680E-03   0.121755E-03   0.162572E-03   0.162572E-03
   0.161379E+00   0.168350E-03   0.120892E-03   0.161660E-03   0.161660E-03
   0.161599E+00   0.159900E-04   0.121283E-03   0.160731E-03   0.160731E-03
   0.161820E+00   0.170970E-03   0.120676E-03   0.159844E-03   0.159844E-03
   0.162040E+00   0.229480E-03   0.120767E-03   0.158984E-03   0.158984E-03
   0.162261E+00   0.331600E-04   0.120797E-03   0.158060E-03   0.158060E-03
   0.162482E+00   0.292140E-03   0.121405E-03   0.157171E-03   0.157171E-03
   0.162702E+00   0.265540E-03   0.119918E-03   0.156281E-03   0.156281E-03
   0.162922E+00   0.369570E-03   0.120897E-03   0.155395E-03   0.155395E-03
   0.163143E+00   0.511100E-04   0.120023E-03   0.154519E-03   0.154519E-03
   0.163364E+00   0.116300E-03   0.121103E-03   0.153630E-03   0.153630E-03
   0.163584E+00   0.105330E-03   0.120316E-03   0.152749E-03   0.152749E-03
   0.163805E+00  -0.804900E-04   0.119203E-03   0.151870E-03   0.151870E-03
   0.164025E+00   0.203810E-03   0.119587E-03   0.150983E-03   0.150983E-03
   0.164246E+00   0.164070E-03   0.119942E-03   0.150118E-03   0.150118E-03
   0.164466E+00   0.191650E-03   0.119884E-03   0.149244E-03   0.149244E-03
   0.164687E+00   0.973700E-04   0.120431E-03   0.148370E-03   0.148370E-03
   0.164907E+00  -0.331000E-05   0.120346E-03   0.147503E-03   0.147503E-03
   0.165128E+00   0.253200E-03   0.118995E-03   0.146632E-03   0.146632E-03
   0.165348E+00   0.373200E-03   0.122009E-03   0.145766E-03   0.145766E-03
   0.165569E+00   0.246090E-03   0.122496E-03   0.144902E-03   0.144902E-03
   0.165789E+00   0.272120E-03   0.123085E-03   0.144049E-03   0.144049E-03
   0.166010E+00   0.115160E-03   0.124878E-03   0.143191E-03   0.143191E-03
   0.166231E+00  -0.124830E-03   0.122927E-03   0.142339E-03   0.142339E-03
   0.166451E+00   0.173190E-03   0.124287E-03   0.141492E-03   0.141492E-03
   0.166672E+00  -0.877300E-04   0.123842E-03   0.140651E-03   0.140651E-03
   0.166892E+00  -0.768300E-04   0.125227E-03   0.139815E-03   0.139815E-03
   0.167113E+00  -0.596100E-04   0.125176E-03   0.138980E-03   0.138980E-03
   0.167333E+00   0.218310E-03   0.127218E-03   0.138088E-03   0.138088E-03
   0.167554E+00   0.295770E-03   0.125838E-03   0.137322E-03   0.137322E-03
   0.167774E+00  -0.149300E-03   0.125756E-03   0.136502E-03   0.136502E-03
   0.167995E+00   0.859400E-04   0.127002E-03   0.135719E-03   0.135719E-03
   0.168215E+00   0.136370E-03   0.127034E-03   0.135006E-03   0.135006E-03
   0.168436E+00   0.235900E-03   0.128195E-03   0.134063E-03   0.134063E-03
   0.168656E+00  -0.725600E-04   0.127364E-03   0.133366E-03   0.133366E-03
   0.168877E+00   0.173300E-03   0.127610E-03   0.132603E-03   0.132603E-03
   0.169097E+00   0.347700E-04   0.128021E-03   0.131844E-03   0.131844E-03
   0.169318E+00   0.149290E-03   0.128429E-03   0.131097E-03   0.131097E-03
   0.169538E+00   0.183260E-03   0.128461E-03   0.130359E-03   0.130359E-03
   0.169759E+00   0.162550E-03   0.127850E-03   0.129630E-03   0.129630E-03
   0.169980E+00   0.263410E-03   0.126818E-03   0.128916E-03   0.128916E-03
   0.170200E+00   0.725000E-05   0.124533E-03   0.128213E-03   0.128213E-03
   0.170421E+00   0.773500E-04   0.124962E-03   0.127519E-03   0.127519E-03
   0.170641E+00   0.138690E-03   0.123934E-03   0.126838E-03   0.126838E-03
   0.170862E+00   0.901500E-04   0.123806E-03   0.126167E-03   0.126167E-03
   0.171082E+00   0.367990E-03   0.123935E-03   0.125512E-03   0.125512E-03
   0.171303E+00   0.371810E-03   0.123698E-03   0.124866E-03   0.124866E-03
   0.171523E+00   0.201270E-03   0.122451E-03   0.124233E-03   0.124233E-03
   0.171744E+00   0.828600E-04   0.122463E-03   0.123610E-03   0.123610E-03
   0.171964E+00   0.230440E-03   0.122552E-03   0.123008E-03   0.123008E-03
   0.172185E+00  -0.288800E-04   0.121234E-03   0.122408E-03   0.122408E-03
   0.172405E+00   0.219510E-03   0.122154E-03   0.121826E-03   0.121826E-03
   0.172626E+00   0.199800E-04   0.120610E-03   0.121251E-03   0.121251E-03
   0.172846E+00   0.292870E-03   0.122842E-03   0.120692E-03   0.120692E-03
   0.173067E+00  -0.332600E-04   0.120511E-03   0.120143E-03   0.120143E-03
   0.173287E+00   0.152090E-03   0.120846E-03   0.119609E-03   0.119609E-03
   0.173508E+00   0.160620E-03   0.120736E-03   0.119079E-03   0.119079E-03
   0.173729E+00   0.132350E-03   0.120330E-03   0.118579E-03   0.118579E-03
   0.173949E+00  -0.303200E-04   0.119753E-03   0.118075E-03   0.118075E-03
   0.174170E+00   0.141270E-03   0.120968E-03   0.117574E-03   0.117574E-03
   0.174390E+00   0.151780E-03   0.119633E-03   0.117105E-03   0.117105E-03
   0.174611E+00  -0.167790E-03   0.119092E-03   0.116636E-03   0.116636E-03
   0.174831E+00   0.193010E-03   0.119702E-03   0.116181E-03   0.116181E-03
   0.175052E+00   0.326620E-03   0.118846E-03   0.115734E-03   0.115734E-03
   0.175272E+00  -0.754900E-04   0.119790E-03   0.115297E-03   0.115297E-03
   0.175493E+00   0.604300E-04   0.119752E-03   0.114874E-03   0.114874E-03
   0.175713E+00  -0.443300E-04   0.118562E-03   0.114466E-03   0.114466E-03
   0.175934E+00   0.920400E-04   0.118034E-03   0.114048E-03   0.114048E-03
   0.176154E+00  -0.233100E-04   0.117399E-03   0.113655E-03   0.113655E-03
   0.176375E+00   0.898600E-04   0.118418E-03   0.113267E-03   0.113267E-03
   0.176595E+00  -0.704900E-04   0.118188E-03   0.112889E-03   0.112889E-03
   0.176816E+00   0.187300E-03   0.118638E-03   0.112519E-03   0.112519E-03
   0.177036E+00   0.509200E-04   0.118122E-03   0.112160E-03   0.112160E-03
   0.177257E+00   0.264960E-03   0.117983E-03   0.111807E-03   0.111807E-03
   0.177478E+00  -0.206000E-05   0.117103E-03   0.111462E-03   0.111462E-03
   0.177698E+00   0.124150E-03   0.117468E-03   0.111129E-03   0.111129E-03
   0.177919E+00   0.201080E-03   0.118133E-03   0.110804E-03   0.110804E-03
   0.178139E+00   0.183640E-03   0.118508E-03   0.110479E-03   0.110479E-03
   0.178360E+00   0.209840E-03   0.117381E-03   0.110167E-03   0.110167E-03
   0.178580E+00   0.152170E-03   0.116012E-03   0.109860E-03   0.109860E-03
   0.178801E+00   0.179000E-04   0.116939E-03   0.109565E-03   0.109565E-03
   0.179021E+00   0.186190E-03   0.117515E-03   0.109271E-03   0.109271E-03
   0.179242E+00   0.129360E-03   0.117262E-03   0.108898E-03   0.108898E-03
   0.179462E+00   0.414520E-03   0.117931E-03   0.108756E-03   0.108756E-03
   0.179683E+00   0.728700E-04   0.116595E-03   0.108441E-03   0.108441E-03
   0.179903E+00   0.191280E-03   0.116556E-03   0.108160E-03   0.108160E-03
   0.180124E+00   0.293300E-04   0.116143E-03   0.107896E-03   0.107896E-03
   0.180344E+00  -0.728800E-04   0.116469E-03   0.107809E-03   0.107809E-03
   0.180565E+00  -0.168200E-04   0.116995E-03   0.107435E-03   0.107435E-03
   0.180785E+00  -0.147260E-03   0.115168E-03   0.107211E-03   0.107211E-03
   0.181006E+00  -0.289100E-04   0.115882E-03   0.106986E-03   0.106986E-03
   0.181227E+00   0.212930E-03   0.115808E-03   0.106768E-03   0.106768E-03
   0.181447E+00   0.197600E-04   0.115322E-03   0.106554E-03   0.106554E-03
   0.181668E+00  -0.184900E-04   0.115288E-03   0.106349E-03   0.106349E-03
   0.181888E+00   0.172750E-03   0.115447E-03   0.106150E-03   0.106150E-03
   0.182109E+00   0.205300E-04   0.115166E-03   0.105957E-03   0.105957E-03
   0.182329E+00  -0.157460E-03   0.115390E-03   0.105781E-03   0.105781E-03
   0.182550E+00   0.468700E-04   0.114532E-03   0.105598E-03   0.105598E-03
   0.182770E+00   0.662900E-04   0.115242E-03   0.105427E-03   0.105427E-03
   0.182991E+00   0.281500E-03   0.115399E-03   0.105258E-03   0.105258E-03
   0.183211E+00   0.199950E-03   0.114857E-03   0.105107E-03   0.105107E-03
   0.183432E+00   0.233810E-03   0.114792E-03   0.104957E-03   0.104957E-03
   0.183652E+00   0.238720E-03   0.116211E-03   0.104813E-03   0.104813E-03
   0.183873E+00  -0.470900E-04   0.114171E-03   0.104677E-03   0.104677E-03
   0.184093E+00   0.188730E-03   0.114897E-03   0.104550E-03   0.104550E-03
   0.184314E+00   0.155400E-03   0.114034E-03   0.104429E-03   0.104429E-03
   0.184534E+00   0.664100E-04   0.114278E-03   0.104320E-03   0.104320E-03
   0.184755E+00   0.211490E-03   0.114770E-03   0.104202E-03   0.104202E-03
   0.184975E+00   0.829200E-04   0.114861E-03   0.104104E-03   0.104104E-03
   0.185196E+00   0.101060E-03   0.114319E-03   0.104011E-03   0.104011E-03
   0.185417E+00   0.185280E-03   0.114114E-03   0.103922E-03   0.103922E-03
   0.185637E+00   0.146100E-04   0.114151E-03   0.103852E-03   0.103852E-03
   0.185858E+00   0.853700E-04   0.113357E-03   0.103761E-03   0.103761E-03
   0.186078E+00   0.127880E-03   0.114515E-03   0.103740E-03   0.103740E-03
   0.186299E+00   0.170980E-03   0.114848E-03   0.103638E-03   0.103638E-03
   0.186519E+00   0.716700E-04   0.113880E-03   0.103583E-03   0.103583E-03
   0.186740E+00   0.687900E-04   0.113149E-03   0.103534E-03   0.103534E-03
   0.186960E+00  -0.431900E-04   0.112766E-03   0.103491E-03   0.103491E-03
   0.187181E+00  -0.650000E-05   0.112881E-03   0.103454E-03   0.103454E-03
   0.187401E+00   0.214350E-03   0.114123E-03   0.103421E-03   0.103421E-03
   0.187622E+00   0.128410E-03   0.114585E-03   0.103386E-03   0.103386E-03
   0.187842E+00   0.174470E-03   0.114025E-03   0.103372E-03   0.103372E-03
   0.188063E+00   0.152600E-04   0.113454E-03   0.103356E-03   0.103356E-03
   0.188283E+00   0.347000E-04   0.113380E-03   0.103350E-03   0.103350E-03
   0.188504E+00   0.209620E-03   0.114451E-03   0.103343E-03   0.103343E-03
   0.188724E+00   0.194200E-04   0.114432E-03   0.103347E-03   0.103347E-03
   0.188945E+00  -0.619900E-04   0.114624E-03   0.103354E-03   0.103354E-03
   0.189166E+00   0.523900E-04   0.114544E-03   0.103354E-03   0.103354E-03
   0.189386E+00   0.871500E-04   0.113455E-03   0.103367E-03   0.103367E-03
   0.189607E+00   0.829800E-04   0.114720E-03   0.103384E-03   0.103384E-03
   0.189827E+00   0.748300E-04   0.114522E-03   0.103402E-03   0.103402E-03
   0.190048E+00   0.421400E-04   0.115009E-03   0.103428E-03   0.103428E-03
   0.190268E+00   0.278320E-03   0.115016E-03   0.103454E-03   0.103454E-03
   0.190489E+00  -0.625800E-04   0.114743E-03   0.103482E-03   0.103482E-03
   0.190709E+00   0.727800E-04   0.113835E-03   0.103515E-03   0.103515E-03
   0.190930E+00   0.133030E-03   0.114884E-03   0.103546E-03   0.103546E-03
   0.191150E+00   0.316350E-03   0.115414E-03   0.103533E-03   0.103533E-03
   0.191371E+00  -0.114130E-03   0.114457E-03   0.103728E-03   0.103728E-03
   0.191591E+00   0.797000E-04   0.114629E-03   0.103684E-03   0.103684E-03
   0.191812E+00   0.197510E-03   0.115167E-03   0.103684E-03   0.103684E-03
   0.192032E+00   0.160100E-03   0.114327E-03   0.103744E-03   0.103744E-03
   0.192253E+00   0.162770E-03   0.114984E-03   0.103861E-03   0.103861E-03
   0.192473E+00   0.245300E-04   0.115407E-03   0.103773E-03   0.103773E-03
   0.192694E+00   0.160020E-03   0.115041E-03   0.103903E-03   0.103903E-03
   0.192915E+00   0.745300E-04   0.114660E-03   0.103958E-03   0.103958E-03
   0.193135E+00   0.135360E-03   0.115620E-03   0.104010E-03   0.104010E-03
   0.193356E+00   0.158580E-03   0.114594E-03   0.104063E-03   0.104063E-03
   0.193576E+00   0.138550E-03   0.115515E-03   0.104117E-03   0.104117E-03
   0.193797E+00   0.554600E-04   0.114816E-03   0.104171E-03   0.104171E-03
   0.194017E+00   0.703300E-04   0.114789E-03   0.104225E-03   0.104225E-03
   0.194238E+00   0.199950E-03   0.115443E-03   0.104279E-03   0.104279E-03
   0.194458E+00   0.288560E-03   0.116277E-03   0.104335E-03   0.104335E-03
   0.194679E+00   0.727600E-04   0.114591E-03   0.104388E-03   0.104388E-03
   0.194899E+00  -0.902500E-04   0.115071E-03   0.104443E-03   0.104443E-03
   0.195120E+00  -0.383200E-04   0.113972E-03   0.104499E-03   0.104499E-03
   0.195340E+00   0.234380E-03   0.114735E-03   0.104552E-03   0.104552E-03
   0.195561E+00   0.106220E-03   0.114988E-03   0.104607E-03   0.104607E-03
   0.195781E+00   0.281070E-03   0.115573E-03   0.104660E-03   0.104660E-03
   0.196002E+00  -0.739500E-04   0.115164E-03   0.104731E-03   0.104731E-03
   0.196222E+00   0.853200E-04   0.114512E-03   0.104767E-03   0.104767E-03
   0.196443E+00   0.922500E-04   0.114611E-03   0.104819E-03   0.104819E-03
   0.196664E+00   0.945300E-04   0.114813E-03   0.104869E-03   0.104869E-03
   0.196884E+00   0.160520E-03   0.115804E-03   0.104921E-03   0.104921E-03
   0.197105E+00  -0.163070E-03   0.114814E-03   0.104971E-03   0.104971E-03
   0.197325E+00   0.181070E-03   0.115846E-03   0.105019E-03   0.105019E-03
   0.197546E+00   0.226010E-03   0.114541E-03   0.105094E-03   0.105094E-03
   0.197766E+00   0.171660E-03   0.115101E-03   0.105107E-03   0.105107E-03
   0.197987E+00  -0.519100E-04   0.114723E-03   0.105148E-03   0.105148E-03
   0.198207E+00   0.207200E-04   0.115283E-03   0.105196E-03   0.105196E-03
   0.198428E+00   0.150050E-03   0.116002E-03   0.105242E-03   0.105242E-03
   0.198648E+00   0.165200E-03   0.116038E-03   0.105281E-03   0.105281E-03
   0.198869E+00   0.941900E-04   0.114558E-03   0.105321E-03   0.105321E-03
   0.199089E+00  -0.541800E-04   0.114501E-03   0.105358E-03   0.105358E-03
   0.199310E+00   0.716500E-04   0.115363E-03   0.105394E-03   0.105394E-03
   0.199530E+00   0.260530E-03   0.115890E-03   0.105428E-03   0.105428E-03
   0.199751E+00   0.171570E-03   0.115784E-03   0.105459E-03   0.105459E-03
   0.199971E+00   0.279340E-03   0.116318E-03   0.105497E-03   0.105497E-03
   0.200192E+00   0.986000E-04   0.114268E-03   0.105520E-03   0.105520E-03
   0.200413E+00   0.175890E-03   0.115616E-03   0.105545E-03   0.105545E-03
   0.200633E+00   0.182440E-03   0.115501E-03   0.105568E-03   0.105568E-03
   0.200854E+00   0.212560E-03   0.116402E-03   0.105590E-03   0.105590E-03
   0.201074E+00   0.177630E-03   0.114954E-03   0.105609E-03   0.105609E-03
   0.201295E+00  -0.100470E-03   0.115835E-03   0.105622E-03   0.105622E-03
   0.201515E+00   0.117020E-03   0.114903E-03   0.105643E-03   0.105643E-03
   0.201736E+00  -0.245800E-04   0.115623E-03   0.105654E-03   0.105654E-03
   0.201956E+00   0.750700E-04   0.115065E-03   0.105658E-03   0.105658E-03
   0.202177E+00   0.108200E-04   0.115585E-03   0.105666E-03   0.105666E-03
   0.202397E+00   0.120100E-03   0.115739E-03   0.105664E-03   0.105664E-03
   0.202618E+00   0.680500E-04   0.115516E-03   0.105664E-03   0.105664E-03
   0.202838E+00  -0.707100E-04   0.115183E-03   0.105658E-03   0.105658E-03
   0.203059E+00   0.921600E-04   0.115671E-03   0.105630E-03   0.105630E-03
   0.203280E+00   0.195800E-03   0.116460E-03   0.105785E-03   0.105785E-03
   0.203500E+00   0.151790E-03   0.115087E-03   0.105594E-03   0.105594E-03
   0.203720E+00   0.135770E-03   0.115784E-03   0.105589E-03   0.105589E-03
   0.203941E+00   0.228050E-03   0.116138E-03   0.105567E-03   0.105567E-03
   0.204162E+00   0.993400E-04   0.115800E-03   0.105531E-03   0.105531E-03
   0.204382E+00   0.535600E-04   0.115983E-03   0.105657E-03   0.105657E-03
   0.204603E+00   0.566900E-04   0.115321E-03   0.105479E-03   0.105479E-03
   0.204823E+00   0.229640E-03   0.115924E-03   0.105451E-03   0.105451E-03
   0.205044E+00   0.376300E-04   0.114779E-03   0.105410E-03   0.105410E-03
   0.205264E+00   0.244680E-03   0.117070E-03   0.105363E-03   0.105363E-03
   0.205485E+00   0.317140E-03   0.116726E-03   0.105311E-03   0.105311E-03
   0.205705E+00   0.236770E-03   0.116897E-03   0.105254E-03   0.105254E-03
   0.205926E+00  -0.792200E-04   0.115191E-03   0.105193E-03   0.105193E-03
   0.206146E+00   0.220750E-03   0.116296E-03   0.105130E-03   0.105130E-03
   0.206367E+00   0.155450E-03   0.116732E-03   0.105061E-03   0.105061E-03
   0.206587E+00   0.108470E-03   0.117656E-03   0.104988E-03   0.104988E-03
   0.206808E+00   0.591700E-04   0.117533E-03   0.104910E-03   0.104910E-03
   0.207029E+00   0.155680E-03   0.116719E-03   0.104829E-03   0.104829E-03
   0.207249E+00   0.664500E-04   0.116323E-03   0.104743E-03   0.104743E-03
   0.207470E+00   0.120500E-04   0.116164E-03   0.104655E-03   0.104655E-03
   0.207690E+00   0.280360E-03   0.118177E-03   0.104557E-03   0.104557E-03
   0.207911E+00   0.272440E-03   0.118056E-03   0.104462E-03   0.104462E-03
   0.208131E+00   0.382500E-04   0.118915E-03   0.104359E-03   0.104359E-03
   0.208352E+00   0.704100E-04   0.116557E-03   0.104251E-03   0.104251E-03
   0.208572E+00   0.118560E-03   0.116866E-03   0.104141E-03   0.104141E-03
   0.208793E+00  -0.239000E-04   0.117509E-03   0.104027E-03   0.104027E-03
   0.209013E+00   0.102500E-04   0.117471E-03   0.103910E-03   0.103910E-03
   0.209234E+00  -0.696800E-04   0.117584E-03   0.103790E-03   0.103790E-03
   0.209454E+00   0.200940E-03   0.118758E-03   0.103650E-03   0.103650E-03
   0.209675E+00   0.213780E-03   0.117392E-03   0.103545E-03   0.103545E-03
   0.209895E+00   0.309720E-03   0.118254E-03   0.103406E-03   0.103406E-03
   0.210116E+00  -0.111700E-04   0.117670E-03   0.103286E-03   0.103286E-03
   0.210336E+00   0.242080E-03   0.118333E-03   0.103142E-03   0.103142E-03
   0.210557E+00  -0.121700E-04   0.118019E-03   0.103003E-03   0.103003E-03
   0.210778E+00   0.105070E-03   0.117953E-03   0.102864E-03   0.102864E-03
   0.210998E+00   0.110390E-03   0.116738E-03   0.102722E-03   0.102722E-03
   0.211219E+00   0.628200E-04   0.117524E-03   0.102579E-03   0.102579E-03
   0.211439E+00   0.880900E-04   0.118671E-03   0.102434E-03   0.102434E-03
   0.211660E+00   0.741300E-04   0.118215E-03   0.102290E-03   0.102290E-03
   0.211880E+00  -0.921000E-05   0.117983E-03   0.102138E-03   0.102138E-03
   0.212101E+00  -0.610000E-05   0.118529E-03   0.101990E-03   0.101990E-03
   0.212321E+00   0.166660E-03   0.118272E-03   0.101841E-03   0.101841E-03
   0.212542E+00   0.326400E-03   0.119053E-03   0.101691E-03   0.101691E-03
   0.212762E+00   0.396340E-03   0.118676E-03   0.101540E-03   0.101540E-03
   0.212983E+00   0.674100E-04   0.118424E-03   0.101383E-03   0.101383E-03
   0.213203E+00   0.266720E-03   0.119150E-03   0.101239E-03   0.101239E-03
   0.213424E+00   0.566400E-04   0.118518E-03   0.101085E-03   0.101085E-03
   0.213644E+00  -0.172680E-03   0.118269E-03   0.100935E-03   0.100935E-03
   0.213865E+00   0.225800E-04   0.118702E-03   0.100783E-03   0.100783E-03
   0.214085E+00   0.305040E-03   0.118924E-03   0.100633E-03   0.100633E-03
   0.214306E+00   0.469000E-04   0.118199E-03   0.100482E-03   0.100482E-03
   0.214527E+00   0.197440E-03   0.118884E-03   0.100334E-03   0.100334E-03
   0.214747E+00   0.231410E-03   0.119693E-03   0.100184E-03   0.100184E-03
   0.214968E+00  -0.144500E-04   0.119734E-03   0.100031E-03   0.100031E-03
   0.215188E+00  -0.395800E-04   0.119063E-03   0.999492E-04   0.999492E-04
   0.215409E+00  -0.937000E-04   0.118359E-03   0.997355E-04   0.997355E-04
   0.215629E+00   0.343300E-04   0.118790E-03   0.995895E-04   0.995895E-04
   0.215850E+00   0.156420E-03   0.118802E-03   0.994358E-04   0.994358E-04
   0.216070E+00   0.283590E-03   0.119696E-03   0.993226E-04   0.993226E-04
   0.216291E+00   0.332300E-04   0.120773E-03   0.992093E-04   0.992093E-04
   0.216511E+00   0.216300E-03   0.119251E-03   0.989458E-04   0.989458E-04
   0.216732E+00   0.227100E-04   0.118889E-03   0.988861E-04   0.988861E-04
   0.216952E+00   0.199920E-03   0.119421E-03   0.987511E-04   0.987511E-04
   0.217173E+00  -0.578600E-04   0.118363E-03   0.986114E-04   0.986114E-04
   0.217393E+00   0.255340E-03   0.120502E-03   0.984730E-04   0.984730E-04
   0.217614E+00  -0.241050E-03   0.119650E-03   0.983364E-04   0.983364E-04
   0.217834E+00  -0.138980E-03   0.118076E-03   0.982015E-04   0.982015E-04
   0.218055E+00   0.126970E-03   0.118285E-03   0.980632E-04   0.980632E-04
   0.218276E+00   0.133520E-03   0.119212E-03   0.979300E-04   0.979300E-04
   0.218496E+00   0.573900E-04   0.119210E-03   0.977963E-04   0.977963E-04
   0.218717E+00   0.282770E-03   0.120052E-03   0.976602E-04   0.976602E-04
   0.218937E+00   0.560000E-05   0.120117E-03   0.975330E-04   0.975330E-04
   0.219158E+00   0.822200E-04   0.118712E-03   0.973939E-04   0.973939E-04
   0.219378E+00   0.424700E-04   0.118994E-03   0.972576E-04   0.972576E-04
   0.219599E+00   0.980100E-04   0.118990E-03   0.971350E-04   0.971350E-04
   0.219819E+00   0.762800E-04   0.119325E-03   0.969843E-04   0.969843E-04
   0.220040E+00   0.319620E-03   0.120695E-03   0.968399E-04   0.968399E-04
   0.220260E+00   0.844000E-05   0.120002E-03   0.967111E-04   0.967111E-04
   0.220481E+00   0.211680E-03   0.118911E-03   0.965779E-04   0.965779E-04
   0.220701E+00   0.146630E-03   0.119863E-03   0.964341E-04   0.964341E-04
   0.220922E+00   0.997000E-04   0.119881E-03   0.962910E-04   0.962910E-04
   0.221142E+00   0.102770E-03   0.122450E-03   0.961478E-04   0.961478E-04
   0.221363E+00   0.325510E-03   0.123770E-03   0.960028E-04   0.960028E-04
   0.221583E+00   0.539300E-04   0.123221E-03   0.958565E-04   0.958565E-04
   0.221804E+00   0.880000E-05   0.124746E-03   0.957023E-04   0.957023E-04
   0.222025E+00   0.364260E-03   0.127310E-03   0.955574E-04   0.955574E-04
   0.222245E+00  -0.486300E-04   0.126713E-03   0.954016E-04   0.954016E-04
   0.222466E+00   0.746300E-04   0.127996E-03   0.952465E-04   0.952465E-04
   0.222686E+00   0.152250E-03   0.128062E-03   0.950883E-04   0.950883E-04
   0.222907E+00   0.143200E-03   0.127319E-03   0.949276E-04   0.949276E-04
   0.223127E+00   0.175500E-03   0.130438E-03   0.947657E-04   0.947657E-04
   0.223348E+00   0.138480E-03   0.130246E-03   0.945965E-04   0.945965E-04
   0.223568E+00   0.123970E-03   0.131401E-03   0.944181E-04   0.944181E-04
   0.223789E+00   0.251830E-03   0.131415E-03   0.942522E-04   0.942522E-04
   0.224009E+00   0.317400E-04   0.130612E-03   0.940901E-04   0.940901E-04
   0.224230E+00   0.136970E-03   0.132530E-03   0.939000E-04   0.939000E-04
   0.224450E+00   0.141230E-03   0.133023E-03   0.937204E-04   0.937204E-04
   0.224671E+00   0.113120E-03   0.132760E-03   0.935364E-04   0.935364E-04
   0.224891E+00   0.694700E-04   0.133691E-03   0.933448E-04   0.933448E-04
   0.225112E+00   0.268600E-03   0.134322E-03   0.931556E-04   0.931556E-04
   0.225332E+00   0.252190E-03   0.134466E-03   0.929626E-04   0.929626E-04
   0.225553E+00   0.488700E-04   0.133749E-03   0.927639E-04   0.927639E-04
   0.225773E+00  -0.172600E-04   0.132787E-03   0.925671E-04   0.925671E-04
   0.225994E+00   0.700000E-06   0.130681E-03   0.923689E-04   0.923689E-04
   0.226215E+00   0.118510E-03   0.130159E-03   0.921622E-04   0.921622E-04
   0.226435E+00   0.145830E-03   0.128677E-03   0.919554E-04   0.919554E-04
   0.226656E+00   0.354200E-04   0.128836E-03   0.917486E-04   0.917486E-04
   0.226876E+00   0.886600E-04   0.129243E-03   0.915333E-04   0.915333E-04
   0.227097E+00   0.596600E-04   0.129905E-03   0.912493E-04   0.912493E-04
   0.227317E+00   0.939300E-04   0.128015E-03   0.911209E-04   0.911209E-04
   0.227538E+00   0.125430E-03   0.128098E-03   0.908865E-04   0.908865E-04
   0.227758E+00   0.966400E-04   0.127360E-03   0.906590E-04   0.906590E-04
   0.227979E+00  -0.136120E-03   0.127528E-03   0.904472E-04   0.904472E-04
   0.228199E+00   0.137600E-04   0.128122E-03   0.902246E-04   0.902246E-04
   0.228420E+00   0.791000E-05   0.127923E-03   0.901443E-04   0.901443E-04
   0.228640E+00   0.288160E-03   0.127129E-03   0.897817E-04   0.897817E-04
   0.228861E+00   0.114880E-03   0.126259E-03   0.895739E-04   0.895739E-04
   0.229081E+00   0.101000E-05   0.126666E-03   0.893540E-04   0.893540E-04
   0.229302E+00   0.328400E-04   0.127005E-03   0.891330E-04   0.891330E-04
   0.229522E+00   0.417700E-04   0.127364E-03   0.889122E-04   0.889122E-04
   0.229743E+00   0.181800E-03   0.127065E-03   0.886927E-04   0.886927E-04
   0.229964E+00   0.130350E-03   0.126301E-03   0.884726E-04   0.884726E-04
   0.230184E+00   0.127850E-03   0.126506E-03   0.882537E-04   0.882537E-04
   0.230405E+00   0.644800E-04   0.125428E-03   0.880376E-04   0.880376E-04
   0.230625E+00  -0.514600E-04   0.126123E-03   0.878227E-04   0.878227E-04
   0.230846E+00   0.301100E-04   0.126830E-03   0.876068E-04   0.876068E-04
   0.231066E+00   0.102290E-03   0.126042E-03   0.873940E-04   0.873940E-04
   0.231287E+00   0.168520E-03   0.126672E-03   0.871838E-04   0.871838E-04
   0.231507E+00  -0.311700E-04   0.124715E-03   0.869738E-04   0.869738E-04
   0.231728E+00   0.409000E-05   0.125330E-03   0.867681E-04   0.867681E-04
   0.231948E+00   0.191450E-03   0.125272E-03   0.865655E-04   0.865655E-04
   0.232169E+00   0.204180E-03   0.125102E-03   0.863637E-04   0.863637E-04
   0.232389E+00   0.139780E-03   0.125668E-03   0.861644E-04   0.861644E-04
   0.232610E+00   0.230570E-03   0.126515E-03   0.859690E-04   0.859690E-04
   0.232830E+00   0.303100E-04   0.125774E-03   0.857748E-04   0.857748E-04
   0.233051E+00  -0.100100E-03   0.124513E-03   0.855871E-04   0.855871E-04
   0.233271E+00  -0.210000E-05   0.125081E-03   0.853986E-04   0.853986E-04
   0.233492E+00  -0.154900E-03   0.124011E-03   0.852414E-04   0.852414E-04
   0.233713E+00   0.144180E-03   0.125349E-03   0.850330E-04   0.850330E-04
   0.233933E+00   0.125210E-03   0.126309E-03   0.848594E-04   0.848594E-04
   0.234154E+00  -0.141600E-04   0.124348E-03   0.846630E-04   0.846630E-04
   0.234374E+00   0.105300E-03   0.124932E-03   0.845101E-04   0.845101E-04
   0.234595E+00   0.248230E-03   0.125709E-03   0.843423E-04   0.843423E-04
   0.234815E+00   0.283530E-03   0.126032E-03   0.841772E-04   0.841772E-04
   0.235036E+00  -0.986900E-04   0.124555E-03   0.840145E-04   0.840145E-04

           ####      Real Space Data                               ####

           Distance distribution  function of particle  


      R          P(R)      ERROR

  0.0000E+00  0.0000E+00  0.0000E+00
  0.1518E+01  0.9828E-06  0.5540E-07
  0.3035E+01  0.2788E-05  0.8404E-07
  0.4553E+01  0.5399E-05  0.8932E-07
  0.6071E+01  0.8789E-05  0.7704E-07
  0.7588E+01  0.1292E-04  0.5723E-07
  0.9106E+01  0.1775E-04  0.5007E-07
  0.1062E+02  0.2321E-04  0.6941E-07
  0.1214E+02  0.2925E-04  0.9790E-07
  0.1366E+02  0.3580E-04  0.1219E-06
  0.1518E+02  0.4279E-04  0.1357E-06
  0.1669E+02  0.5014E-04  0.1375E-06
  0.1821E+02  0.5778E-04  0.1286E-06
  0.1973E+02  0.6563E-04  0.1135E-06
  0.2125E+02  0.7362E-04  0.1012E-06
  0.2276E+02  0.8168E-04  0.1030E-06
  0.2428E+02  0.8975E-04  0.1216E-06
  0.2580E+02  0.9778E-04  0.1484E-06
  0.2732E+02  0.1057E-03  0.1744E-06
  0.2884E+02  0.1135E-03  0.1941E-06
  0.3035E+02  0.1212E-03  0.2050E-06
  0.3187E+02  0.1286E-03  0.2073E-06
  0.3339E+02  0.1359E-03  0.2034E-06
  0.3491E+02  0.1429E-03  0.1977E-06
  0.3642E+02  0.1498E-03  0.1951E-06
  0.3794E+02  0.1564E-03  0.1993E-06
  0.3946E+02  0.1628E-03  0.2102E-06
  0.4098E+02  0.1689E-03  0.2246E-06
  0.4249E+02  0.1749E-03  0.2384E-06
  0.4401E+02  0.1805E-03  0.2484E-06
  0.4553E+02  0.1860E-03  0.2531E-06
  0.4705E+02  0.1911E-03  0.2531E-06
  0.4856E+02  0.1960E-03  0.2505E-06
  0.5008E+02  0.2005E-03  0.2483E-06
  0.5160E+02  0.2046E-03  0.2492E-06
  0.5312E+02  0.2083E-03  0.2546E-06
  0.5464E+02  0.2116E-03  0.2634E-06
  0.5615E+02  0.2145E-03  0.2736E-06
  0.5767E+02  0.2168E-03  0.2826E-06
  0.5919E+02  0.2185E-03  0.2888E-06
  0.6071E+02  0.2197E-03  0.2919E-06
  0.6222E+02  0.2203E-03  0.2927E-06
  0.6374E+02  0.2204E-03  0.2929E-06
  0.6526E+02  0.2198E-03  0.2944E-06
  0.6678E+02  0.2187E-03  0.2981E-06
  0.6829E+02  0.2171E-03  0.3040E-06
  0.6981E+02  0.2150E-03  0.3106E-06
  0.7133E+02  0.2124E-03  0.3161E-06
  0.7285E+02  0.2094E-03  0.3187E-06
  0.7436E+02  0.2061E-03  0.3173E-06
  0.7588E+02  0.2025E-03  0.3120E-06
  0.7740E+02  0.1987E-03  0.3040E-06
  0.7892E+02  0.1947E-03  0.2955E-06
  0.8044E+02  0.1906E-03  0.2891E-06
  0.8195E+02  0.1864E-03  0.2877E-06
  0.8347E+02  0.1822E-03  0.2926E-06
  0.8499E+02  0.1781E-03  0.3040E-06
  0.8651E+02  0.1740E-03  0.3205E-06
  0.8802E+02  0.1701E-03  0.3400E-06
  0.8954E+02  0.1662E-03  0.3603E-06
  0.9106E+02  0.1625E-03  0.3799E-06
  0.9258E+02  0.1589E-03  0.3975E-06
  0.9409E+02  0.1554E-03  0.4126E-06
  0.9561E+02  0.1521E-03  0.4253E-06
  0.9713E+02  0.1488E-03  0.4358E-06
  0.9865E+02  0.1457E-03  0.4446E-06
  0.1002E+03  0.1427E-03  0.4524E-06
  0.1017E+03  0.1398E-03  0.4595E-06
  0.1032E+03  0.1370E-03  0.4659E-06
  0.1047E+03  0.1343E-03  0.4714E-06
  0.1062E+03  0.1316E-03  0.4753E-06
  0.1078E+03  0.1290E-03  0.4769E-06
  0.1093E+03  0.1264E-03  0.4760E-06
  0.1108E+03  0.1238E-03  0.4723E-06
  0.1123E+03  0.1212E-03  0.4668E-06
  0.1138E+03  0.1187E-03  0.4605E-06
  0.1153E+03  0.1162E-03  0.4553E-06
  0.1169E+03  0.1136E-03  0.4530E-06
  0.1184E+03  0.1111E-03  0.4548E-06
  0.1199E+03  0.1086E-03  0.4610E-06
  0.1214E+03  0.1061E-03  0.4707E-06
  0.1229E+03  0.1036E-03  0.4821E-06
  0.1244E+03  0.1011E-03  0.4933E-06
  0.1260E+03  0.9867E-04  0.5024E-06
  0.1275E+03  0.9625E-04  0.5083E-06
  0.1290E+03  0.9388E-04  0.5108E-06
  0.1305E+03  0.9156E-04  0.5103E-06
  0.1320E+03  0.8931E-04  0.5081E-06
  0.1336E+03  0.8713E-04  0.5057E-06
  0.1351E+03  0.8504E-04  0.5048E-06
  0.1366E+03  0.8303E-04  0.5067E-06
  0.1381E+03  0.8112E-04  0.5122E-06
  0.1396E+03  0.7931E-04  0.5213E-06
  0.1411E+03  0.7759E-04  0.5333E-06
  0.1427E+03  0.7596E-04  0.5473E-06
  0.1442E+03  0.7441E-04  0.5618E-06
  0.1457E+03  0.7295E-04  0.5757E-06
  0.1472E+03  0.7155E-04  0.5877E-06
  0.1487E+03  0.7022E-04  0.5968E-06
  0.1502E+03  0.6893E-04  0.6023E-06
  0.1518E+03  0.6769E-04  0.6040E-06
  0.1533E+03  0.6647E-04  0.6023E-06
  0.1548E+03  0.6527E-04  0.5977E-06
  0.1563E+03  0.6409E-04  0.5915E-06
  0.1578E+03  0.6291E-04  0.5850E-06
  0.1594E+03  0.6174E-04  0.5794E-06
  0.1609E+03  0.6058E-04  0.5756E-06
  0.1624E+03  0.5941E-04  0.5738E-06
  0.1639E+03  0.5825E-04  0.5738E-06
  0.1654E+03  0.5710E-04  0.5748E-06
  0.1669E+03  0.5596E-04  0.5758E-06
  0.1685E+03  0.5484E-04  0.5762E-06
  0.1700E+03  0.5374E-04  0.5756E-06
  0.1715E+03  0.5266E-04  0.5741E-06
  0.1730E+03  0.5162E-04  0.5722E-06
  0.1745E+03  0.5061E-04  0.5708E-06
  0.1760E+03  0.4963E-04  0.5706E-06
  0.1776E+03  0.4869E-04  0.5721E-06
  0.1791E+03  0.4779E-04  0.5755E-06
  0.1806E+03  0.4692E-04  0.5804E-06
  0.1821E+03  0.4609E-04  0.5864E-06
  0.1836E+03  0.4528E-04  0.5930E-06
  0.1852E+03  0.4450E-04  0.5996E-06
  0.1867E+03  0.4374E-04  0.6058E-06
  0.1882E+03  0.4300E-04  0.6115E-06
  0.1897E+03  0.4226E-04  0.6165E-06
  0.1912E+03  0.4153E-04  0.6205E-06
  0.1927E+03  0.4080E-04  0.6234E-06
  0.1943E+03  0.4007E-04  0.6250E-06
  0.1958E+03  0.3934E-04  0.6254E-06
  0.1973E+03  0.3860E-04  0.6245E-06
  0.1988E+03  0.3785E-04  0.6228E-06
  0.2003E+03  0.3711E-04  0.6210E-06
  0.2018E+03  0.3636E-04  0.6198E-06
  0.2034E+03  0.3561E-04  0.6202E-06
  0.2049E+03  0.3487E-04  0.6227E-06
  0.2064E+03  0.3413E-04  0.6276E-06
  0.2079E+03  0.3341E-04  0.6346E-06
  0.2094E+03  0.3271E-04  0.6431E-06
  0.2110E+03  0.3204E-04  0.6519E-06
  0.2125E+03  0.3139E-04  0.6600E-06
  0.2140E+03  0.3078E-04  0.6667E-06
  0.2155E+03  0.3019E-04  0.6714E-06
  0.2170E+03  0.2965E-04  0.6742E-06
  0.2185E+03  0.2913E-04  0.6756E-06
  0.2201E+03  0.2865E-04  0.6764E-06
  0.2216E+03  0.2820E-04  0.6778E-06
  0.2231E+03  0.2778E-04  0.6808E-06
  0.2246E+03  0.2737E-04  0.6860E-06
  0.2261E+03  0.2698E-04  0.6938E-06
  0.2276E+03  0.2660E-04  0.7040E-06
  0.2292E+03  0.2623E-04  0.7159E-06
  0.2307E+03  0.2585E-04  0.7288E-06
  0.2322E+03  0.2546E-04  0.7417E-06
  0.2337E+03  0.2506E-04  0.7539E-06
  0.2352E+03  0.2465E-04  0.7649E-06
  0.2368E+03  0.2421E-04  0.7742E-06
  0.2383E+03  0.2376E-04  0.7819E-06
  0.2398E+03  0.2329E-04  0.7880E-06
  0.2413E+03  0.2280E-04  0.7926E-06
  0.2428E+03  0.2230E-04  0.7962E-06
  0.2443E+03  0.2178E-04  0.7991E-06
  0.2459E+03  0.2125E-04  0.8017E-06
  0.2474E+03  0.2072E-04  0.8044E-06
  0.2489E+03  0.2018E-04  0.8078E-06
  0.2504E+03  0.1964E-04  0.8121E-06
  0.2519E+03  0.1911E-04  0.8177E-06
  0.2534E+03  0.1859E-04  0.8246E-06
  0.2550E+03  0.1808E-04  0.8326E-06
  0.2565E+03  0.1758E-04  0.8412E-06
  0.2580E+03  0.1711E-04  0.8501E-06
  0.2595E+03  0.1665E-04  0.8587E-06
  0.2610E+03  0.1622E-04  0.8667E-06
  0.2626E+03  0.1581E-04  0.8738E-06
  0.2641E+03  0.1542E-04  0.8802E-06
  0.2656E+03  0.1506E-04  0.8862E-06
  0.2671E+03  0.1472E-04  0.8923E-06
  0.2686E+03  0.1441E-04  0.8988E-06
  0.2701E+03  0.1411E-04  0.9063E-06
  0.2717E+03  0.1384E-04  0.9148E-06
  0.2732E+03  0.1359E-04  0.9245E-06
  0.2747E+03  0.1335E-04  0.9351E-06
  0.2762E+03  0.1312E-04  0.9462E-06
  0.2777E+03  0.1290E-04  0.9574E-06
  0.2792E+03  0.1269E-04  0.9682E-06
  0.2808E+03  0.1248E-04  0.9781E-06
  0.2823E+03  0.1226E-04  0.9869E-06
  0.2838E+03  0.1205E-04  0.9940E-06
  0.2853E+03  0.1182E-04  0.9994E-06
  0.2868E+03  0.1159E-04  0.1003E-05
  0.2884E+03  0.1135E-04  0.1004E-05
  0.2899E+03  0.1111E-04  0.1004E-05
  0.2914E+03  0.1085E-04  0.1002E-05
  0.2929E+03  0.1059E-04  0.9984E-06
  0.2944E+03  0.1033E-04  0.9938E-06
  0.2959E+03  0.1006E-04  0.9883E-06
  0.2975E+03  0.9794E-05  0.9823E-06
  0.2990E+03  0.9528E-05  0.9761E-06
  0.3005E+03  0.9265E-05  0.9700E-06
  0.3020E+03  0.9004E-05  0.9640E-06
  0.3035E+03  0.8745E-05  0.9586E-06
  0.3050E+03  0.8490E-05  0.9538E-06
  0.3066E+03  0.8236E-05  0.9501E-06
  0.3081E+03  0.7981E-05  0.9478E-06
  0.3096E+03  0.7725E-05  0.9472E-06
  0.3111E+03  0.7466E-05  0.9485E-06
  0.3126E+03  0.7201E-05  0.9516E-06
  0.3142E+03  0.6931E-05  0.9565E-06
  0.3157E+03  0.6654E-05  0.9627E-06
  0.3172E+03  0.6372E-05  0.9698E-06
  0.3187E+03  0.6083E-05  0.9771E-06
  0.3202E+03  0.5792E-05  0.9841E-06
  0.3217E+03  0.5499E-05  0.9904E-06
  0.3233E+03  0.5209E-05  0.9957E-06
  0.3248E+03  0.4924E-05  0.1000E-05
  0.3263E+03  0.4648E-05  0.1003E-05
  0.3278E+03  0.4384E-05  0.1006E-05
  0.3293E+03  0.4134E-05  0.1008E-05
  0.3308E+03  0.3902E-05  0.1011E-05
  0.3324E+03  0.3689E-05  0.1013E-05
  0.3339E+03  0.3496E-05  0.1017E-05
  0.3354E+03  0.3321E-05  0.1021E-05
  0.3369E+03  0.3166E-05  0.1026E-05
  0.3384E+03  0.3027E-05  0.1031E-05
  0.3400E+03  0.2904E-05  0.1037E-05
  0.3415E+03  0.2793E-05  0.1042E-05
  0.3430E+03  0.2692E-05  0.1047E-05
  0.3445E+03  0.2598E-05  0.1049E-05
  0.3460E+03  0.2510E-05  0.1050E-05
  0.3475E+03  0.2426E-05  0.1048E-05
  0.3491E+03  0.2343E-05  0.1043E-05
  0.3506E+03  0.2261E-05  0.1035E-05
  0.3521E+03  0.2178E-05  0.1024E-05
  0.3536E+03  0.2095E-05  0.1011E-05
  0.3551E+03  0.2011E-05  0.9968E-06
  0.3566E+03  0.1925E-05  0.9812E-06
  0.3582E+03  0.1837E-05  0.9648E-06
  0.3597E+03  0.1746E-05  0.9478E-06
  0.3612E+03  0.1653E-05  0.9302E-06
  0.3627E+03  0.1556E-05  0.9118E-06
  0.3642E+03  0.1454E-05  0.8920E-06
  0.3658E+03  0.1348E-05  0.8701E-06
  0.3673E+03  0.1237E-05  0.8455E-06
  0.3688E+03  0.1120E-05  0.8174E-06
  0.3703E+03  0.9991E-06  0.7849E-06
  0.3718E+03  0.8743E-06  0.7475E-06
  0.3733E+03  0.7476E-06  0.7045E-06
  0.3749E+03  0.6212E-06  0.6556E-06
  0.3764E+03  0.4980E-06  0.6002E-06
  0.3779E+03  0.3812E-06  0.5380E-06
  0.3794E+03  0.2744E-06  0.4685E-06
  0.3809E+03  0.1810E-06  0.3914E-06
  0.3824E+03  0.1044E-06  0.3064E-06
  0.3840E+03  0.4740E-07  0.2130E-06
  0.3855E+03  0.1214E-07  0.1109E-06
  0.3870E+03  0.0000E+00  0.0000E+00
